# Supplementary material for: Replication dataset: the effect of compassion, biological sex, and gender identity threat on jerky choice
Source: Data Brief. 2021 Nov 19;39:107595. doi: 10.1016/j.dib.2021.107595 (PMC8626830; doi:10.1016/j.dib.2021.107595)
Supplement: Supplementary file 2 [file mmc2.zip]

Archive with 1 entries (1 files):
- Raw data - replication of study 1.csv
