# Supplementary material for: Replication dataset: the effect of compassion, biological sex, and gender identity threat on jerky choice
Source: Data Brief. 2021 Nov 19;39:107595. doi: 10.1016/j.dib.2021.107595 (PMC8626830; doi:10.1016/j.dib.2021.107595)
Supplement: Supplementary file 2 [file mmc2.zip › Raw data - replication of study 1.csv]

StartDate	EndDate	Finished	BIOSEX	AGE	SCBCS_1	SCBCS_2	SCBCS_3	SCBCS_4	SCBCS_5	Q26	Q27	Q28	Q29	Q30	Q31	Q32	Q33	Q34	Q35	Q36	Q37	Q38	Q39	Q40	Q41	Q42	Q43	Q44	Q45	Q46	Q47	Q48	Q49	Q50	Q51	Q52	Q53	Q54	Q55	Q56	Q57	Q58	Q59	Q60	Q61	Q62	Q63	Q64	Q65
4/2/2021 13:38:39	4/2/2021 13:41:02	1	1	28	5	5	4	4	5	2	1						1									2		2					2		2				1			1		1		1		1
4/2/2021 13:38:08	4/2/2021 13:41:15	1	1	7	3	4	4	3	4	2		1													2				1	1				2	1				2									1	2
4/2/2021 13:38:28	4/2/2021 13:41:34	1	1	24	5	4	5	4	4		2					2								1		1				1			1	1										1					1
4/2/2021 13:38:08	4/2/2021 13:42:48	1	0	23	5	5	5	4	5				1	2			1										2			1		1				1						2		1
4/2/2021 13:39:23	4/2/2021 13:43:17	1	0	21	5	1	2	3	4	2							1			1			1											1		1		2	1			2		1		1
4/2/2021 13:38:12	4/2/2021 13:43:30	1	1	12	4	4	2	4	3				2				1					1			2			2				1					2		1				1		1
4/2/2021 13:41:50	4/2/2021 13:43:36	1	1	19	3	3	3	5	5	1				2						1			1			1					2			1								2
4/2/2021 13:38:18	4/2/2021 13:43:50	1	0	19	3	4	4	2	3				2		1						1	1				1							2			2			2						2			1
4/2/2021 13:39:10	4/2/2021 13:43:59	1	0	17	4	4	2	3	4		2						1				1					1				1					1		1		2							2		2
4/2/2021 13:39:31	4/2/2021 13:44:26	1	1	31	3	3	2	4	3												1					1		2		2		2	2					1				2		1					1
4/2/2021 13:41:44	4/2/2021 13:45:01	1	1	26	5	5	5	5	5		2						1			1			1				1						1			1						2				2		1	1
4/2/2021 13:40:43	4/2/2021 13:45:01	1	0	9	4	5	4	3	4													2	2	1		1	2	2								1			1						1	2		1	2
4/2/2021 13:40:15	4/2/2021 13:46:02	1	0	12	2	3	3	3	4	2		1			1			2													1		2				1		2				2	1		1
4/2/2021 13:45:19	4/2/2021 13:46:28	1	1	10	4	2	4	2	3						2	2	1	1	2										2	2										1				2		1			2
4/2/2021 13:40:54	4/2/2021 13:46:30	1	1	7	4	4	5	5	5			1		2						2										1				2	1		1						2		2	2			2
4/2/2021 13:41:46	4/2/2021 13:46:51	1	0	19	3	3	2	2	3	2		2	1			1	1											2						1															2
4/2/2021 13:38:41	4/2/2021 13:46:56	1	1	21	4	3	2	4	2	2	1		2									2				1	2		1												2		2			2		1
4/2/2021 13:40:45	4/2/2021 13:47:28	1	1	26	3	3	3	3	4		2				2	2							1				1							2	1						1	1						1
4/2/2021 13:40:26	4/2/2021 13:47:30	1	0	35	5	5	5	5	5			2							2													1	2	1	1	1					2					1
4/2/2021 13:42:58	4/2/2021 13:47:40	1	0	34	4	4	4	3	4	2				2											2	1		2								1	1		1		2
4/2/2021 13:45:27	4/2/2021 13:48:18	1	1	19	5	3	3	4	4						2			1	2				1		1					1			2								1					2
4/2/2021 13:42:14	4/2/2021 13:48:37	1	1	8	4	5	3	4	5	2				2		1		1															1				1	2				2			2
4/2/2021 13:43:54	4/2/2021 13:48:40	1	1	6	3	3	4	3	3					2	2				2	2			1												2		1						2		1	2
4/2/2021 13:44:04	4/2/2021 13:48:56	1	1	22	3	3	2	2	3				2			2			1								2		1						1		1									2	1
4/2/2021 13:47:58	4/2/2021 13:49:58	1	1	10	3	2	3	3	3	2				1			2															1	1	1		1					2	2					2
4/2/2021 13:45:34	4/2/2021 13:50:04	1	1	14	5	4	5	4	4						2		2						1				1		2	1								2	2								1	1
4/2/2021 13:43:53	4/2/2021 13:50:27	1	0	39	3	3	3	3	4				1			1			1			2						2					2				2								1
4/2/2021 13:46:09	4/2/2021 13:50:55	1	1	31	2	2	3	2	2			1		2				1					1			1									1			2		1			2			2
4/2/2021 13:48:15	4/2/2021 13:50:57	1	0	12	2	3	2	3	3													1				1	2	2		1	1	2								2							2		2
4/2/2021 13:44:15	4/2/2021 13:51:02	1	1	38	3	3	3	2	3			1				2							1		1						2						2	2	2	2									2
4/2/2021 13:40:32	4/2/2021 13:51:04	1	1	28	5	3	4	4	4		1				1									1						1		2			1	1								1	1	1			2
4/2/2021 13:44:25	4/2/2021 13:51:33	1	1	20	3	4	4	3	3		2		1	2									1							2	2						1				2						2
4/2/2021 13:40:08	4/2/2021 13:51:41	1	1	45	4	3	3	4	3			2		2	1						1									1				2	2												2		2
4/2/2021 13:46:48	4/2/2021 13:51:42	1	1	13	3	3	3	3	3									2	2			2			2	1				2						1											1
4/2/2021 13:42:27	4/2/2021 13:51:55	1	0	20	5	5	5	4	5		2							2		2				1				2				1		1					1			2				1
4/2/2021 13:47:45	4/2/2021 13:52:25	1	1	50	4	4	4	4	4	2								1			1	2							2	1						1				1						2
4/2/2021 13:48:29	4/2/2021 13:52:33	1	0	7	5	5	5	5	5		2					1				1	2										2	2		2					1
4/2/2021 13:45:51	4/2/2021 13:52:37	1	1	11	2	3	2	2	3			2	2	2						2	1						2				2														1	2
4/2/2021 13:38:32	4/2/2021 13:54:05	1	1	12	5	5	5	5	5		2					1				1					2	1			2							1												1	1
4/2/2021 13:38:45	4/2/2021 13:54:33	1	1	8	4	4	4	5	3				2			2	1							1		1		2							2						2		1		1
4/2/2021 13:43:05	4/2/2021 13:54:38	1	0	35	4	4	5	5	3		2				1					2			1			1								2			1								1		2	1
4/2/2021 13:50:50	4/2/2021 13:54:47	1	0	13	3	3	3	2	3		2	1										2	2					1					2			1							2		1			1
4/2/2021 13:44:40	4/2/2021 13:55:06	1	1	24	4	5	4	4	4		2			1										1		2				1		2						1				1	2			1			1
4/2/2021 13:41:52	4/2/2021 13:55:07	1	0	11	2	3	4	2	3							1			1	2		1		1		1	2												2	1	2	1
4/2/2021 13:44:09	4/2/2021 13:55:54	1	0	17	4	3	3	2	3			2					1			2			1			1				1								1				1				2	1		1
4/2/2021 13:51:15	4/2/2021 13:55:56	1	0	28	3	5	3	5	4	2				2		1		2								1	2					1								1				2
4/2/2021 13:49:34	4/2/2021 13:56:15	1	0	34	4	4	3	3	4			2				2								1				2	1					2		1											1
4/2/2021 13:51:12	4/2/2021 13:56:53	1	0	28	5	5	5	3	5		2					1		2	2			2													1			2					2						2
4/2/2021 13:50:29	4/2/2021 13:57:16	1	0	34	4	4	4	3	4								1			1			1				1	2			2					1										2			2
4/2/2021 13:51:10	4/2/2021 13:57:35	1	1	16	3	4	4	4	5			1	1		1			1	2						2						1												2			1
4/2/2021 13:47:52	4/2/2021 13:57:47	1	0	23	3	3	3	3	3			2	2				2					1			2			2									2				2		2						1
4/2/2021 13:53:34	4/2/2021 13:59:03	1	1	16	4	4	3	4	4							1		2								1	2									2	1	1	1					2		1	2	2
4/2/2021 13:54:33	4/2/2021 13:59:04	1	0	35	4	4	3	3	4					2	1						1	2			2							1					1					2
4/2/2021 13:47:37	4/2/2021 14:00:32	1	0	27	5	5	5	5	5	2			2			1								1	2					1		1									2	1		2
4/2/2021 13:59:13	4/2/2021 14:01:51	1	0	21	2	1	1	1	1									2	2				2					2		2	2						1				2		1					2	2
4/2/2021 13:56:18	4/2/2021 14:01:55	1	1	8	5	1	3	2	4						1		2		1		1						1	2					2										1		1		2	1	1
4/2/2021 13:55:27	4/2/2021 14:02:59	1	0	28	5	4	4	3	4	2		1					1		1													1	2				1							1			1		2
4/2/2021 13:51:27	4/2/2021 14:03:00	1	0	13	4	4	4	4	5				2	1					2			1		1	1			1											1		2							1	2
4/2/2021 13:45:14	4/2/2021 14:03:32	1	0	29	5	4	5	4	5		1						2							1		1		2					2	2					2			1				2
4/2/2021 13:58:48	4/2/2021 14:03:36	1	0	5	3	3	3	2	2				2		2									2					1				1		1			1					1	2	1		1
4/2/2021 13:55:54	4/2/2021 14:04:37	1	1	38	4	3	3	2	4		2				2			2								1							2			1	1				2		2
4/2/2021 13:53:42	4/2/2021 14:05:12	1	0	26	5	5	5	4	5		2						1	2					1		2											2		2											2
4/2/2021 14:03:42	4/2/2021 14:06:56	1	0	21	2	2	2	2	2			1	2				1					2		1	1					2										1	1
4/2/2021 14:03:31	4/2/2021 14:08:17	1	0	23	4	4	4	3	3	2	2	2						2				2						2			2									1						1			2
4/2/2021 14:03:38	4/2/2021 14:08:25	1	0	22	5	5	5	3	5				2			1		2		1	1									1				2							2	1	2
4/2/2021 14:01:54	4/2/2021 14:08:47	1	1	46	2	3	4	3	3	2		2			2				2					1	2													1						2	2	2
4/2/2021 14:06:19	4/2/2021 14:09:18	1	1	42	3	4	4	3	4	1				1					2		1														1	1		1		1					1	1
4/2/2021 13:53:27	4/2/2021 14:09:20	1	0	12	4	4	4	4	4			2	2	2			1						2										2	2					1							1			1
4/2/2021 14:02:03	4/2/2021 14:09:27	1	0	18	5	5	5	4	5	2	1	1	1		1								1				2														1					2
4/2/2021 13:46:26	4/2/2021 14:09:59	1	0	9	3	3	3	4	4			2					1		1		1		1					1							2					1	2
4/2/2021 14:07:11	4/2/2021 14:12:53	1	0	25	4	2	5	3	4						2								2		1	1						2	1	1									1						1
4/2/2021 13:57:25	4/2/2021 14:14:09	1	1	10	2	3	4	4	3			1				2	1																2		1		1	2									2	2
4/2/2021 14:04:35	4/2/2021 14:14:39	1	0	41	3	4	3	3	4							2		1	2	2		2				1							2									1		2	2	2
4/2/2021 14:10:29	4/2/2021 14:15:00	1	0	30	4	3	4	2	3		1							1			2	2			2		1						2									1			2		2
4/2/2021 14:04:20	4/2/2021 14:15:38	1	1	15	3	3	2	2	4								2	2		1	1		2								2						2						1			2
4/2/2021 14:05:15	4/2/2021 14:17:00	1	0	13	2	3	3	2	2							1		2							2				1		1	1				1							2		2
4/2/2021 14:13:00	4/2/2021 14:17:19	1	1	8	3	4	3	2	3		2			1												1				2			2			1	2						1
4/2/2021 14:15:34	4/2/2021 14:18:01	1	0	13	3	4	4	4	4		1	1													1		1		1			1	2
4/2/2021 14:15:35	4/2/2021 14:18:15	1	1	32	3	3	3	4	4	2														1		1	1		2				1		1
4/2/2021 14:14:30	4/2/2021 14:18:30	1	0	18	5	5	5	5	5		2			1	2							1											2				2	1	2		2			1	1	2
4/2/2021 14:15:26	4/2/2021 14:19:23	1	0	29	5	5	4	5	5							1					1			1			2		2							1		1					1			2
4/2/2021 14:17:20	4/2/2021 14:19:48	1	1	8	5	3	2	3	4	1		1	1		1			1				1								1														1
4/2/2021 14:13:35	4/2/2021 14:21:57	1	0	19	4	4	4	5	5		1				1			1			2								2						1		1			1			1		2
4/2/2021 14:15:25	4/2/2021 14:22:02	1	1	10	2	2	2	2	2	1		1							1			2			1					2								2	1							2
4/2/2021 14:05:17	4/2/2021 14:24:48	1	0	33	4	5	3	4	5		2		2	2						2						1		1				1							1							2
4/2/2021 14:16:14	4/2/2021 14:27:53	1	0	30	5	5	5	5	5					2			2						1		2					2			2			1							2	1			2		2
4/2/2021 14:25:04	4/2/2021 14:29:05	1	0	18	5	2	5	5	5		1						1				1		1	1									2			2
4/2/2021 14:23:36	4/2/2021 14:29:28	1	0	10	4	5	3	2	5	2					1		1		1						1								2		1								1	2		2
4/2/2021 14:26:40	4/2/2021 14:30:17	1	0	24	3	3	3	3	3	2	2					2			2			2	2			2																						1
4/2/2021 14:23:03	4/2/2021 14:30:32	1	1	11	3	3	4	3	4				2										1		1						1				1	2		1							2
4/2/2021 14:26:32	4/2/2021 14:31:33	1	0	13	4	4	3	3	4	2											1					1		1			2				1		1		2		1		2
4/2/2021 14:28:30	4/2/2021 14:32:11	1	0	18	2	3	2	3	2				2					2		2				1						1			2					2						1
4/2/2021 14:26:51	4/2/2021 14:32:31	1	0	36	3	4	4	3	3							1		2	1	2		2									2					2						2	2
4/2/2021 14:29:54	4/2/2021 14:33:03	1	0	28	4	3	4	4	4					2							1	2		1	2		2					1										2		1				2
4/2/2021 14:27:19	4/2/2021 14:34:38	1	0	13	3	3	4	4	3			2	2		2														2	1		1					1				2	1			1	2		1
4/2/2021 14:30:47	4/2/2021 14:35:17	1	1	40	3	3	3	3	3		2					2				2		2						2	2						1										2			1
4/2/2021 14:32:30	4/2/2021 14:35:47	1	0	13	5	4	4	5	4				1									1		1	1				1		1					1			1	1	1				1
4/2/2021 14:32:29	4/2/2021 14:38:46	1	0	33	3	3	3	3	3	2	2			1								2				1						1					1												2
4/2/2021 14:36:47	4/2/2021 14:39:19	1	1	8	3	3	3	4	3	1			2								1	2									2				2	1					2			2
4/2/2021 14:40:53	4/2/2021 14:42:55	1	1	15	4	5	4	4	4			1	1				1		1			1		2												1			1		2
4/2/2021 14:42:49	4/2/2021 14:45:49	1	0	8	5	4	3	4	3		2						1					2	1				2				1		2												1		2
4/2/2021 14:38:54	4/2/2021 14:46:25	1	1	16	2	3	3	3	3		1		2							2	1	1								1		2								1	2
4/2/2021 14:46:00	4/2/2021 14:48:22	1	1	13	5	3	3	4	4									1	2			2	1	1						1					2				1		2
4/2/2021 14:43:14	4/2/2021 14:51:13	1	0	13	4	3	3	4	3	2		2										2		1				1						1				2	1				2		2
4/2/2021 14:47:41	4/2/2021 14:51:15	1	1	6	4	3	3	2	3				1			2				2	1	2				1									1				1						1	1
4/2/2021 14:45:23	4/2/2021 14:51:16	1	1	10	2	4	3	5	1							2			2	2	1					1		1									1				1							1
4/2/2021 14:44:33	4/2/2021 14:53:52	1	0	43	5	5	5	5	5	2					2						1	2	2							1					2					1					1		2
4/2/2021 14:41:06	4/2/2021 14:55:22	1	1	18	4	3	5	5	4				2	1							1			1		1	2											1
4/2/2021 14:45:54	4/2/2021 14:58:15	1	1	10	3	3	3	3	3			1	2		2					1		2										2				1										2	1
4/2/2021 14:52:57	4/2/2021 14:58:54	1	0	37	5	5	5	5	5				1						1			2				1		1				1	2														2	1	1
4/2/2021 14:54:31	4/2/2021 15:00:42	1	1	12	3	3	5	4	1			2										2	1		2		2			1								2			2							2
4/2/2021 14:53:16	4/2/2021 15:01:12	1	0	41	4	5	3	3	5	2					2	1							1												1	2	1						1	1					2
4/2/2021 14:55:14	4/2/2021 15:01:20	1	0	14	5	4	5	4	4	2						1						2	1												1	1		1		2	2							1
4/2/2021 15:01:28	4/2/2021 15:04:34	1	1	13	4	4	3	4	3				1					1									1					1				1	2	1									1
4/2/2021 14:57:23	4/2/2021 15:06:35	1	1	12	5	4	4	4	5								1							1			2	1		1		1			1
4/2/2021 14:42:31	4/2/2021 15:06:32	1	0	25	3	3	4	3	3		1		2							2							2						1	2	2						2	1				1		1
4/2/2021 14:56:55	4/2/2021 15:08:05	1	0	47	4	4	4	4	4									2	2						2					2		1	1					2							2	2
4/2/2021 15:04:14	4/2/2021 15:12:32	1	0	9	5	5	5	4	5					2				2						1	1							1				1	1							2	2		2
4/2/2021 15:07:19	4/2/2021 15:13:20	1	1	15	4	3	4	4	3		2	1		2					2	2					2							2										2					1
4/2/2021 15:11:25	4/2/2021 15:14:20	1	0	8	3	3	3	3	3						2					2						1		1			2	1						1			2				1		2
4/2/2021 15:10:03	4/2/2021 15:14:21	1	1	12	3	2	1	1	3					2							1					1				2				2	1		1			2					2	2
4/2/2021 15:08:55	4/2/2021 15:17:00	1	0	22	4	4	3	3	4							2						2			2	1		2			1						1		1
4/2/2021 15:03:44	4/2/2021 15:17:42	1	0	31	4	4	5	4	5				2						2			1	1						2		1					1					1	1
4/2/2021 15:17:49	4/2/2021 15:19:28	1	0	16	3	1	5	1	2								1	1	2			1									1	1					2									1	1
4/2/2021 15:15:23	4/2/2021 15:20:33	1	1	33	4	4	5	4	4	2		1						1		2				1			2			1
4/2/2021 15:04:16	4/2/2021 15:22:29	1	1	14	3	4	5	4	4					2		1		1							1						2					1	1								1
4/2/2021 15:07:54	4/2/2021 15:23:16	1	1	15	5	5	5	5	5	2		1			2						2	2		1	2															1				1		2			2
4/2/2021 15:17:47	4/2/2021 15:24:25	1	0	19	4	4	4	4	4			1			2		1	2				2		1									2							2					1		2
4/2/2021 15:22:07	4/2/2021 15:24:35	1	1	20	3	3	2	4	5						1	1										2	2			1					1		2				2	1
4/2/2021 15:21:50	4/2/2021 15:26:12	1	0	30	5	5	4	4	4	2		2			2	1	1								2	1															1								2
4/2/2021 15:28:30	4/2/2021 15:30:46	1	1	12	3	3	3	3	3	2							1						2	1						2			2					2					2		2	2			2
4/2/2021 15:25:20	4/2/2021 15:31:19	1	1	32	5	4	5	4	5								1					2	2	1		1			1		2
4/2/2021 15:21:26	4/2/2021 15:32:09	1	0	10	3	3	4	3	4		2										1		2									1		2	2		1		1			1
4/2/2021 15:27:25	4/2/2021 15:32:58	1	1	24	5	5	5	3	5				1									2							2			2				1	1	2	1			1			1
4/2/2021 15:25:11	4/2/2021 15:33:24	1	0	19	5	3	3	4	3	2				2		1	2				1													1		2			2		2								1
4/2/2021 15:29:11	4/2/2021 15:33:32	1	0	42	5	5	3	4	5		2								2			2		1		1				2		1														2	1		2
4/2/2021 15:31:24	4/2/2021 15:37:55	1	1	21	4	4	4	4	4		2				2				1				1	1													1	2		1					1
4/2/2021 15:33:58	4/2/2021 15:38:56	1	0	13	5	4	4	4	5	1		2			2									1	1							1	1								1								1
4/2/2021 15:36:18	4/2/2021 15:41:51	1	1	3	5	5	5	5	5			2				1						1		2							1		2	1								1					1	2	2
4/2/2021 15:01:44	4/2/2021 15:44:21	1	0	7	5	5	5	4	5	2			1									2					2			1				1				2		1			2			2		1
4/2/2021 15:40:34	4/2/2021 15:44:38	1	0	14	4	5	4	4	3		2	1		2				1									2				2	1											1	2	2		2		1
4/2/2021 15:41:05	4/2/2021 15:45:18	1	0	8	4	5	4	4	4										1		1				2				2	2							2	2							1		1
4/2/2021 15:33:26	4/2/2021 15:46:39	1	0	45	5	4	4	4	5	2						2	2												2				2		2	2			1			1				2	2
4/2/2021 15:42:11	4/2/2021 15:47:37	1	0	20	4	5	4	4	4	2									1								2		1					1			1	2			2		2
4/2/2021 15:46:50	4/2/2021 15:48:31	1	1	4	3	4	3	3	3			1						2		1										1	1			2				2		1		1	1			2			2
4/2/2021 15:25:29	4/2/2021 15:48:34	1	0	18	5	3	4	5	3						1		1				1	2										1		1				1	1			1		2				2	1
4/2/2021 15:46:20	4/2/2021 15:49:25	1	0	14	3	4	5	5	4	2				2						1	1				2		2	1												1								1	1
4/2/2021 15:34:36	4/2/2021 15:49:44	1	0	23	4	3	4	3	3		2										1		1					2	1	2								1		1						1		1
4/2/2021 15:49:07	4/2/2021 15:56:26	1	0	31	5	5	4	3	5		2			2	2			2		2	1		1																1		2			1	2	2
4/2/2021 15:53:42	4/2/2021 15:56:49	1	1	19	2	2	3	2	2			1		2			1	2						1							1				1						2			1
4/2/2021 15:48:48	4/2/2021 15:57:05	1	0	25	3	3	4	4	3			2			2				2						2	1										1	1										2		1
4/2/2021 15:52:40	4/2/2021 15:57:31	1	0	47	4	4	4	4	4			1	1					2					2	1	2		2															2						1	2
4/2/2021 15:58:09	4/2/2021 16:01:35	1	1	12	3	2	2	2	3		1	2																	1		2		1			1		1		1		1
4/2/2021 15:50:13	4/2/2021 16:02:40	1	1	22	4	2	4	5	3	1	2							1									2					1			2	1							1
4/2/2021 15:58:01	4/2/2021 16:04:55	1	0	9	3	3	2	3	2	2	2				2	1																		1			2	1	1		2				1	1
4/2/2021 15:55:07	4/2/2021 16:05:10	1	1	13	5	4	4	5	3												1	2							1	1	2			1		2								2					1
4/2/2021 15:58:16	4/2/2021 16:05:56	1	0	17	3	4	3	3	3											2					2		2			2		1					1	2		1	2					2	2
4/2/2021 16:01:08	4/2/2021 16:05:59	1	1	11	3	3	3	3	4			2										1				2		1		2			1	1												2			1
4/2/2021 16:01:37	4/2/2021 16:08:22	1	0	21	4	4	4	3	4										1		2							1				1	1		1		1						2	1	1	2
4/2/2021 16:04:45	4/2/2021 16:09:04	1	0	26	5	5	4	3	5		2									1				2						2				1		1	1			2			2
4/2/2021 16:05:36	4/2/2021 16:09:58	1	1	11	4	4	3	5	5					1					1				1			1			1	2					1									2	2
4/2/2021 15:51:38	4/2/2021 16:10:16	1	0	28	3	3	4	4	4									1	1										2	1	1			1				1	1	1						1	1	1
4/2/2021 16:07:05	4/2/2021 16:11:16	1	0	31	4	4	4	4	4					2			1	2		2	2				2									1								1							2
4/2/2021 16:11:32	4/2/2021 16:14:22	1	1	9	3	2	1	2	3		1		1		1			1								1		1									2					1					1
4/2/2021 16:12:10	4/2/2021 16:14:36	1	0	7	3	3	3	3	4	2		2							1		1									1			2	2													1	2	2
4/2/2021 16:10:46	4/2/2021 16:16:28	1	1	12	2	2	4	3	3	1	2		2					1	2																	1		2	1	1									2
4/2/2021 16:09:53	4/2/2021 16:17:07	1	1	22	4	3	3	4	4	2					2	1					2									1			2					2			2				2	2
4/2/2021 16:11:34	4/2/2021 16:19:19	1	1	48	2	2	2	2	2						2			2			2				2		2									1	1		1	1			2					1
4/2/2021 16:21:19	4/2/2021 16:26:18	1	1	13	5	4	5	5	5		2								2						2	1						1					1	2		2			2	1
4/2/2021 16:23:45	4/2/2021 16:26:23	1	0	18	4	4	3	4	2								1		1		1				2		2				2						2						1		1
4/2/2021 16:23:27	4/2/2021 16:26:39	1	1	12	4	4	5	4	4		1				2	1	1									2					1		1										1				2
4/2/2021 16:23:46	4/2/2021 16:27:50	1	1	22	5	5	5	5	5			1				1						1							1						1		1	2		1				1	2			1
4/2/2021 16:28:16	4/2/2021 16:32:12	1	0	9	5	4	3	4	5		2			2				1					1							2	1					1				1		2					1	1
4/2/2021 16:26:17	4/2/2021 16:32:24	1	1	11	3	4	3	3	3	2						1			1						1				2				2		1													1
4/2/2021 16:24:57	4/2/2021 16:33:55	1	1	36	3	4	5	2	3					1		1		2	1			2	2										2						1	1	1	1	2
4/2/2021 16:31:14	4/2/2021 16:34:30	1	0	4	3	3	3	3	3						1				2		1						2			2					1			2						2					2
4/2/2021 16:28:32	4/2/2021 16:35:01	1	0	18	4	4	4	4	4			1								2	2											1	2	1	1				2	1									1
4/2/2021 16:26:29	4/2/2021 16:35:23	1	0	44	4	4	5	4	4	2	2	2		2									2	1				2												1					1				1
4/2/2021 16:34:59	4/2/2021 16:38:44	1	0	13	3	4	4	5	4													2	1	2			1		1	2	1												1					2
4/2/2021 16:35:35	4/2/2021 16:40:18	1	1	42	4	4	4	4	4					1	2		2		2	1			2	1																		1					2
4/2/2021 16:39:14	4/2/2021 16:42:30	1	0	7	5	4	4	4	4			2								2							1		2	2			2	1									2				1
4/2/2021 16:40:47	4/2/2021 16:43:52	1	1	42	3	4	4	2	5				2				1	1		1					1		1								2						1	1
4/2/2021 16:43:02	4/2/2021 16:45:31	1	1	28	4	5	5	4	5	1								2					1		1					1		2				1				1					2
4/2/2021 16:41:28	4/2/2021 16:48:38	1	0	20	2	1	2	2	2	2	2		1			1						2					2								1							2	1
4/2/2021 16:48:03	4/2/2021 16:51:29	1	0	20	4	4	4	4	4										1		1		2	1	2										1			2		1			1	1
4/2/2021 16:51:16	4/2/2021 16:54:52	1	1	14	1	1	3	1	1				1				2	2		2								1								1	1				2	1						1
4/2/2021 16:46:15	4/2/2021 16:55:31	1	0	48	5	5	5	4	4			1			2						1					1			2		2					1					2							2
4/2/2021 16:54:22	4/2/2021 16:59:09	1	1	49	1	1	1	1	1		2											1	2			1	2						2			1								1	1
4/2/2021 16:55:43	4/2/2021 16:59:29	1	0	14	4	4	4	2	4	2							2	1					1							1						1	1											2	2
4/2/2021 16:54:51	4/2/2021 17:00:49	1	1	31	4	3	3	3	5	2				1					1			2	2										1					2					1			2
4/2/2021 16:48:22	4/2/2021 17:02:33	1	1	34	2	3	4	3	2	1									1	2								1	1								1	2	1								2
4/2/2021 17:05:00	4/2/2021 17:07:11	1	1	6	3	3	3	4	4					2				1	2									1			1	1			1					1						1	2
4/2/2021 17:03:33	4/2/2021 17:08:53	1	1	23	5	5	4	4	4	2		1								1				1			2		1	2									1							2		2
4/2/2021 17:05:43	4/2/2021 17:09:58	1	1	17	5	4	3	4	3							1					2	2	1			1			2						2					1		1						2
4/2/2021 17:09:04	4/2/2021 17:13:12	1	1	14	3	4	3	4	4	2				2		1								1				2			1			1								1					2		2
4/2/2021 17:11:09	4/2/2021 17:18:06	1	0	33	5	5	5	4	5			2					1									1	1	1								1		2					2
4/2/2021 17:04:49	4/2/2021 17:19:08	1	0	25	3	3	4	2	3										1	1			2			1	2					1					1		1					2	2	2
4/2/2021 17:16:33	4/2/2021 17:21:17	1	0	3	4	4	5	3	4				2							2				1	2				1							1		2						1		2
4/2/2021 17:16:27	4/2/2021 17:24:02	1	1	58	4	5	5	4	4					2		1		2			1						2			2	2												2					1
4/2/2021 17:23:19	4/2/2021 17:24:49	1	1	8	2	5	3	4	3							2			1										1		1	1		2	1					1						1			1
4/2/2021 17:17:18	4/2/2021 17:25:04	1	0	22	3	3	1	1	4			1		1				1					1						1			1		1								1		2		2	1
4/2/2021 17:19:40	4/2/2021 17:26:37	1	1	37	3	2	2	1	2			1				1			2			2			2			2										2						1	2	1
4/2/2021 17:21:29	4/2/2021 17:28:13	1	0	16	5	4	4	5	5				1		1									2							1		1		1	1			1					2				2
4/2/2021 17:23:57	4/2/2021 17:29:45	1	0	18	4	4	2	3	4		2					1	2		2				2		2													1	1	2				2					2
4/2/2021 17:26:59	4/2/2021 17:30:00	1	0	18	4	4	2	3	3			2			1					2					2						1				1		2		2								1
4/2/2021 17:25:07	4/2/2021 17:30:21	1	1	10	3	4	3	3	2			2			2	1					2					1				2					1									2		1	2		1
4/2/2021 17:25:31	4/2/2021 17:30:39	1	1	20	4	4	4	4	3				1		2	2									1	1		1										2					2				1		2
4/2/2021 17:19:57	4/2/2021 17:34:45	1	1	34	4	2	4	4	3					2	2									1	1					1					2		1		1			1					2
4/2/2021 17:24:14	4/2/2021 17:35:22	1	1	31	4	4	3	3	3														2			2	1	1					2		1	2				1		1
4/2/2021 17:33:24	4/2/2021 17:35:39	1	1	12	2	3	2	2	2				1				1									1		1		1				2		1								1
4/2/2021 17:29:54	4/2/2021 17:35:43	1	0	25	5	5	5	2	5		2		1	2				2					2					2							1					2				1			1
4/2/2021 17:32:33	4/2/2021 17:38:28	1	1	36	4	4	4	3	4			1						1		1	1		2					2				1										1	2				2
4/2/2021 17:31:06	4/2/2021 17:39:08	1	1	29	4	4	3	3	4		2				1		1			2																2	1	2	2					2			1		2
4/2/2021 17:25:25	4/2/2021 17:39:12	1	0	14	3	5	4	4	4										2				1								1		1	2			2	1	1		2
4/2/2021 17:32:12	4/2/2021 17:39:47	1	1	9	4	4	5	4	3		1	1											2						1		1				1	1				1	2			1			2
4/2/2021 17:38:59	4/2/2021 17:40:55	1	1	14	5	5	4	4	5													2			1					1	1		1	1		2									2	2	2
4/2/2021 17:35:56	4/2/2021 17:41:39	1	1	31	3	3	4	4	4		1		1		1						1		1								1			1							1	1				1
4/2/2021 17:38:59	4/2/2021 17:43:29	1	1	27	5	2	5	2	4		1				1				2		2	2						2	1										1						2			1
4/2/2021 17:41:24	4/2/2021 17:45:45	1	1	9	5	5	5	5	5								1	2										1	1	2					1			1						2
4/2/2021 17:42:28	4/2/2021 17:48:54	1	0	28	5	4	5	3	5	2					2	1												1			2	1				1									2				2
4/2/2021 17:41:59	4/2/2021 17:50:57	1	0	34	3	3	4	4	4				1	1	1							1		1			1					2								1					2				1
4/2/2021 17:47:19	4/2/2021 17:51:34	1	1	20	5	4	4	5	4								1			1	1	1						1								2	1				2	1
4/2/2021 17:48:14	4/2/2021 17:53:36	1	1	27	1	1	2	1	2				2			1				1					1		1							2	1				1	1							2
4/2/2021 17:45:44	4/2/2021 17:54:33	1	0	23	4	4	3	3	3	1				2				2					1		2	1							2								2						1
4/2/2021 17:53:15	4/2/2021 17:57:31	1	0	23	5	5	4	4	5		2	2	1												2							1		2				2										2
4/2/2021 17:45:51	4/2/2021 17:57:41	1	0	19	4	4	4	4	4			1									1	1		1	2										2		1					2			1		2
4/2/2021 17:51:50	4/2/2021 18:03:42	1	0	14	3	3	4	3	3			1									1	1						2		1					1			1			1		1		1	2
4/2/2021 18:03:09	4/2/2021 18:10:47	1	1	18	3	4	4	3	4				2	1									1		2							1		2				2						2		2
4/2/2021 17:46:21	4/2/2021 18:12:55	1	1	13	4	5	4	3	5							2	1			2			2			1		1				2								2	2							2
4/2/2021 18:07:25	4/2/2021 18:15:55	1	1	14	4	4	3	5	4		1				1		1					2							1		1					2					2			1				1
4/2/2021 18:12:18	4/2/2021 18:17:38	1	0	9	4	3	4	4	4			1	2				1							1				2		2								2						1	1		1
4/2/2021 18:14:02	4/2/2021 18:22:57	1	0	34	3	4	3	4	5				2	2		1					2				2							1					1								1
4/2/2021 18:25:08	4/2/2021 18:30:12	1	1	19	5	5	4	5	5	2			1							2							2	1		1					1						2	2			1	2
4/2/2021 18:27:44	4/2/2021 18:32:00	1	0	9	4	5	5	5	4				1								1				2	1		1						1		1											1
4/2/2021 18:26:28	4/2/2021 18:33:54	1	1	9	5	5	1	5	5	2		1	2			1				1													2			2			2	2
4/2/2021 18:35:39	4/2/2021 18:40:58	1	0	24	4	4	5	5	4									2						1		1		2							2	2	1							1	1	2	2		2
4/2/2021 18:38:03	4/2/2021 18:43:03	1	1	8	3	2	2	2	3			1	1		1	2		1				2													1				1		2	2	2		2
4/2/2021 18:40:26	4/2/2021 18:45:46	1	0	21	4	4	5	4	4							1		2	1										2	2			2			1				1			2						2
4/2/2021 18:48:17	4/2/2021 18:51:23	1	1	13	5	4	4	5	5	1	1							1		2		1		2											1
4/2/2021 18:45:06	4/2/2021 18:51:37	1	0	22	4	4	4	3	4					1				2			1					1		2				1		1					1					1
4/2/2021 18:48:43	4/2/2021 18:53:45	1	0	8	5	4	3	3	5				1					2							2		2	1		1	2								1				2		2
4/2/2021 18:48:26	4/2/2021 18:55:24	1	1	49	4	4	4	4	4				1								2		2		2			1						2				2	2						2	2		2	2
4/2/2021 18:52:46	4/2/2021 18:56:34	1	1	13	5	4	4	3	3								1	2			2		1	1	1						2									2			1	2		1
4/2/2021 18:37:45	4/2/2021 18:57:03	1	0	28	3	4	2	4	4	1					2			2									2			1			2			2							2
4/2/2021 18:48:39	4/2/2021 18:58:14	1	0	17	5	5	5	4	5	2					2					1								2						1		1		2	1					2		2		1
4/2/2021 18:55:18	4/2/2021 19:00:57	1	0	3	4	5	5	4	4			1				1				2				1					2				2	1					2
4/2/2021 18:54:21	4/2/2021 19:01:31	1	1	25	4	5	5	4	5					1	1									1						1					1	1	1								2		2	1
4/2/2021 18:56:58	4/2/2021 19:02:01	1	1	13	3	3	4	3	3		2						1							1	2					1						1	2							1			2		2
4/2/2021 19:00:41	4/2/2021 19:08:37	1	1	41	4	4	4	3	4			1					1	2		2										1	2					1							2		2				2
4/2/2021 19:03:40	4/2/2021 19:12:17	1	0	15	4	3	3	4	2				2				1					2			2								1			1	1		1			1	2			1
4/2/2021 19:08:32	4/2/2021 19:16:48	1	1	19	3	3	3	5	2	1	2								2		1					1						1			1								2				1		1
4/2/2021 19:03:26	4/2/2021 19:20:17	1	1	19	5	3	4	5	5		2				1		1	2												1		1					1						1
4/2/2021 19:13:57	4/2/2021 19:22:37	1	0	41	4	4	4	4	5				1								1								1			1		1		1	2				2			1
4/2/2021 19:18:17	4/2/2021 19:25:33	1	0	13	3	4	3	3	4	1			1		1		1	2						1	2															2				2	2
4/2/2021 19:02:53	4/2/2021 19:25:35	1	0	23	4	4	5	5	5		1			1				2					1						1				1			1					2			2
4/2/2021 19:26:49	4/2/2021 19:35:51	1	1	23	3	3	3	3	3		2			1						2		1				1	1									1							2			1			2
4/2/2021 19:08:09	4/2/2021 19:40:15	1	0	14	5	4	4	5	5					2			2		2							2							1	1		1								2		2	2
4/2/2021 19:36:14	4/2/2021 19:41:33	1	1	9	3	4	4	4	3						1		1									1				1		1			1			1	1					2		2			1
4/2/2021 19:38:28	4/2/2021 19:44:21	1	1	10	5	5	5	2	5			1		1			1	2											1					1				1											2
4/2/2021 19:39:37	4/2/2021 19:46:01	1	0	15	2	2	2	2	3		1	1			1						1		2			1										1				1		2
4/2/2021 19:38:21	4/2/2021 19:46:46	1	0	35	3	3	2	2	3	2							2				1					1	2		2					1						2	2				2				2
4/2/2021 19:39:04	4/2/2021 19:48:52	1	0	29	4	4	4	3	4				1	2							1			1				2								1	1								2			1
4/2/2021 19:31:51	4/2/2021 19:50:48	1	0	11	5	5	5	5	5						1	1										1				1	2			2			1
4/2/2021 19:45:11	4/2/2021 19:52:16	1	0	53	3	3	2	2	3				1						1		1		1	1					2			1											1			2			2
4/2/2021 19:45:06	4/2/2021 19:53:03	1	0	30	5	5	5	5	5			2						2				1	1									1			1		1		2							2			1
4/2/2021 19:44:06	4/2/2021 19:53:35	1	0	18	3	4	4	3	4			1				1								1	1					1		1						2	2		2							1
4/2/2021 19:48:09	4/2/2021 19:54:17	1	0	12	4	4	4	4	4	2							1				1							1						2		1		1	2	1									2
4/2/2021 19:49:28	4/2/2021 19:59:02	1	0	18	5	4	5	4	5			1		1	1				1						2								1			1			1							1
4/2/2021 20:01:04	4/2/2021 20:03:50	1	1	11	4	4	3	3	4						1			2					1				2									2	2	1		2	2
4/2/2021 19:59:35	4/2/2021 20:04:00	1	0	20	5	5	5	5	5							1	1			1									1			1	2					2										1
4/2/2021 19:59:20	4/2/2021 20:07:51	1	1	24	3	5	4	4	4							2		1	1		1					1				1	1								1		2			2				1
4/2/2021 20:04:26	4/2/2021 20:13:19	1	0	39	3	4	3	4	3	2	2									2				1	1			1										1	1		2			2					2
4/2/2021 20:12:54	4/2/2021 20:15:39	1	1	32	1	1	1	1	1				2	1							2				2			2				2				2				2		2
4/2/2021 20:19:32	4/2/2021 20:29:10	1	1	26	4	3	3	3	4						1	2	1				1										1		1				1				2		2					2	2
4/2/2021 20:37:20	4/2/2021 21:01:47	1	1	10	5	5	4	5	5				2			1		2			1				2						2		2									1		1	1
4/2/2021 21:00:56	4/2/2021 21:05:42	1	0	35	3	3	3	2	4					2									2	1	1				2				1	2													1	1
4/2/2021 21:05:32	4/2/2021 21:08:04	1	1	15	5	4	5	4	5					1		2	1			1			2	1					1													1	2					1	2
4/2/2021 20:40:59	4/2/2021 21:09:42	1	0	21	5	4	4	4	5										1					1			2	2				1		1	1							1
4/2/2021 20:55:23	4/2/2021 21:11:30	1	1	13	3	3	3	2	3				2	2								1			2					1			1	2													2	2
4/2/2021 21:14:55	4/2/2021 21:17:28	1	0	5	5	5	5	5	5								1			2		2							1	2						1	1
4/2/2021 21:15:24	4/2/2021 21:21:12	1	1	19	1	1	1	1	1						1	1						2		1								1	2				1									2		1
4/2/2021 21:31:03	4/2/2021 21:41:46	1	0	6	5	5	4	4	3		1		2			1						2			2	1							2																2
4/2/2021 21:42:10	4/2/2021 21:59:34	1	1	21	5	5	5	5	5				1								1				2					1		2	2					2							2		2
4/2/2021 21:56:05	4/2/2021 22:02:41	1	0	44	4	4	4	3	4	2												2				1						1				1	1	2				1							2
4/2/2021 22:06:28	4/2/2021 22:20:52	1	1	6	4	3	4	2	3						1	1			2						1					1						1		2					2	2			2	2	2
4/2/2021 22:19:04	4/2/2021 22:21:59	1	1	16	5	4	4	4	5					1					2	2										2		2		1		2					1		2
4/2/2021 22:10:19	4/2/2021 22:22:42	1	0	33	4	3	5	5	4						2							1			1	2							1		2			2		2
4/2/2021 22:41:34	4/2/2021 22:48:15	1	1	28	4	4	4	5	5	2							1			2	1												1	1				1			2							1
4/2/2021 22:44:46	4/2/2021 22:48:24	1	0	15	3	3	4	4	4	1		2						1		1	1										2			1							1					2	2
4/2/2021 22:02:08	4/2/2021 22:56:07	1	1	7	1	1	2	2	2	2		2	2															2				1			1			2	1		2			2
4/2/2021 22:53:17	4/2/2021 22:59:26	1	1	38	5	4	4	5	4				2	2		1			1					1		1			2												2		2			2			2
4/2/2021 22:56:57	4/2/2021 23:05:29	1	1	23	5	5	5	5	5				1	1		1					2		1	1		2																		2			2
4/2/2021 23:09:01	4/2/2021 23:14:43	1	1	12	3	4	4	3	4	2		1	1	2						2					2											1			1				2				1
4/2/2021 23:25:17	4/2/2021 23:31:18	1	1	9	4	5	3	4	3	2								2		2	1					1	2									2					2		2
4/2/2021 23:29:49	4/2/2021 23:33:21	1	0	46	5	1	3	4	4	2	1				1		1															2		2				1		1									1
4/2/2021 23:41:29	4/2/2021 23:48:30	1	1	29	5	5	4	4	4		2	1			2									1					2		1					1					2		2				2
4/2/2021 23:34:42	4/2/2021 23:50:23	1	0	27	3	3	2	2	3										1			2		2		1	2									1	1									2
4/2/2021 23:50:35	4/2/2021 23:57:18	1	1	28	4	4	3	4	3		2				2					2			2					1	1									1			2	1		2
4/2/2021 23:59:29	4/3/2021 0:03:58	1	1	40	4	4	4	3	4	1	2		1					1		2						1										1			2						1
4/2/2021 23:55:55	4/3/2021 0:05:06	1	1	4	4	4	4	3	4	2														1			2	1	1				1			2				1			2					1
4/3/2021 0:00:46	4/3/2021 0:07:23	1	1	12	2	4	3	3	4			2					1			2			2							2				1	2					1	2								2
4/3/2021 0:08:18	4/3/2021 0:11:46	1	0	28	2	3	1	3	2					2			2	2												1		1	2	1									2		1		2
4/2/2021 23:54:57	4/3/2021 0:15:02	1	0	41	3	3	3	4	3	1						1		1		2								1		2		1							1										2
4/3/2021 0:21:47	4/3/2021 0:25:48	1	1	17	3	3	5	1	3					1						1	1					1				2					2		2					2							2
4/3/2021 0:25:36	4/3/2021 0:28:30	1	0	26	3	2	2	2	2			1			2								2									1	2	2		2			2
4/3/2021 0:28:21	4/3/2021 0:35:49	1	0	19	3	2	3	3	3	1			1						1			2							1			1						2		2					1		2	1
4/3/2021 0:35:25	4/3/2021 0:39:32	1	1	17	4	4	4	4	4			2	2		2	1												1		2	1									1							2	1
4/3/2021 0:29:53	4/3/2021 0:39:43	1	1	42	3	3	2	2	3		2			1					2			2			2										1	2					2
4/3/2021 0:44:13	4/3/2021 0:50:58	1	1	51	4	4	4	3	4							2			2				1	1				2			1					1							2	2				1
4/3/2021 0:43:26	4/3/2021 0:51:45	1	1	23	4	3	3	3	3	1		1													2			1						1	2		1					2		1				2	1
4/3/2021 0:49:12	4/3/2021 0:55:34	1	0	11	4	4	4	5	5				2		1			2		2									1				2			1								1	1				1
4/3/2021 0:54:19	4/3/2021 1:03:50	1	1	16	1	1	1	1	1	1								1					1					1	1			2				1				1		2							2
4/3/2021 0:55:01	4/3/2021 1:04:01	1	1	19	3	3	3	4	3			2				1		1							1									1		1		1						1			2
4/3/2021 1:02:09	4/3/2021 1:05:52	1	1	13	5	5	5	5	5			1							2					1		1	2				2		2										2						2
4/3/2021 0:55:05	4/3/2021 1:12:46	1	0	8	5	5	4	5	4		1									2					2		2				1		2					2	1					1			1		1
4/3/2021 1:10:44	4/3/2021 1:17:04	1	1	19	4	5	4	4	3			1			1			1									2		1	1						1					2					2
4/3/2021 1:21:10	4/3/2021 1:28:44	1	1	12	4	5	2	3	4				2		2								1					1				1			1	1						2							2
4/3/2021 1:26:08	4/3/2021 1:30:24	1	1	24	3	2	1	1	3							2				2					2		2	1			2	1													2				2
4/3/2021 1:24:02	4/3/2021 1:31:20	1	1	5	4	4	3	3	4	1	2								1			2	1						2				2										1					1
4/3/2021 1:35:15	4/3/2021 1:40:16	1	0	32	4	4	4	2	4										2		2	1				1					2	1						2
4/3/2021 1:31:55	4/3/2021 1:42:47	1	1	23	3	3	3	3	3											2	1	2		1			2		1	1									1	1
4/3/2021 1:23:01	4/3/2021 1:46:04	1	1	13	2	3	3	2	3				2								1						2	1	1						1			1			2
4/3/2021 1:42:11	4/3/2021 1:49:07	1	0	12	4	4	4	3	4				2										2			1			1		2						1	2						2
4/3/2021 1:46:15	4/3/2021 1:51:15	1	1	12	4	5	4	4	3			2			1			1				1							1							2		1		1					2	1		2
4/3/2021 1:50:22	4/3/2021 1:57:02	1	1	32	4	4	5	3	3				2			1						1					2					1			1	1							2	2			2		2
4/3/2021 1:52:03	4/3/2021 2:02:35	1	1	39	5	5	5	5	5						1													2			1	1		1			1	2	1	1					1			2
4/3/2021 1:59:28	4/3/2021 2:10:12	1	0	19	4	4	3	3	4			2			2									1					2		2				1	1									2	2			2
4/3/2021 2:07:53	4/3/2021 2:11:57	1	0	30	3	3	3	2	3				1						1	2		2											2			1		2	1	1					2	2		2
4/3/2021 1:55:07	4/3/2021 2:14:32	1	0	10	5	5	4	3	4				2	2	1	1															2		2		2					1	2							1
4/3/2021 2:15:02	4/3/2021 2:20:06	1	1	17	4	5	5	4	4	2		1							1				1				2				2				2					1			2		2	2
4/3/2021 2:18:17	4/3/2021 2:29:17	1	1	33	4	4	4	4	4			2	1							2					2		2							1	1								1
4/3/2021 2:32:11	4/3/2021 2:35:14	1	1	13	3	4	4	3	4	2			1								1				1					1		2			1													2
4/3/2021 2:28:26	4/3/2021 2:35:14	1	1	49	2	1	1	3	1								1			1		2					1	2		1						1			1									1
4/3/2021 2:15:31	4/3/2021 2:42:17	1	0	16	5	5	5	5	5			2		1							1				2	1	2			1													2		2				1
4/3/2021 2:39:02	4/3/2021 2:45:33	1	1	44	2	4	4	4	4			1				2					1					1	2	1	1																			1
4/3/2021 2:40:42	4/3/2021 2:45:42	1	1	32	4	4	4	3	4		2				2				2	2			2			1										1							2					1	2
4/3/2021 2:38:36	4/3/2021 2:46:35	1	0	14	4	4	3	3	3									2						1	2	1	2			1								1	2								2
4/3/2021 2:41:48	4/3/2021 2:47:58	1	0	14	5	5	5	5	5			1		1	1										2		2				2	1									2		2						2
4/3/2021 2:29:54	4/3/2021 2:48:08	1	0	16	3	3	4	4	3		2					1				2		2							2			1	2						1		2	1			2		2	1
4/3/2021 2:46:19	4/3/2021 2:51:59	1	0	41	3	3	2	2	3							1				2				1			2			1					2			2		2							2		2
4/3/2021 2:49:39	4/3/2021 2:54:09	1	1	17	4	4	3	3	2	1												1	1		1			2					2		1							1
4/3/2021 2:50:32	4/3/2021 2:55:23	1	0	31	4	4	5	4	3		2																	1		2		2	2			1		1	1									1
4/3/2021 2:51:25	4/3/2021 2:55:43	1	1	21	3	4	3	3	4												1	1				1	2			2	1					1					1
4/3/2021 2:58:58	4/3/2021 3:02:59	1	0	43	4	4	4	4	4			2	1				1			2	1		2			2														2	2		2
4/3/2021 2:56:09	4/3/2021 3:03:10	1	0	48	3	3	3	3	3									2					2	1				2	2							1		2	2		2					2	1
4/3/2021 2:59:48	4/3/2021 3:09:31	1	1	53	3	3	3	3	3			1		2					2								2				1			1				2	2	1				1
4/3/2021 3:02:37	4/3/2021 3:10:34	1	0	26	4	4	3	4	4										1	2			2					2				1		1	1								1		2
4/3/2021 3:13:18	4/3/2021 3:17:38	1	1	41	3	3	3	2	3			1					1												2	1			2	2				2				2	2		1
4/3/2021 3:09:06	4/3/2021 3:17:54	1	1	34	2	2	2	1	1	2	2					2		1						1												1	1		1
4/3/2021 3:13:32	4/3/2021 3:19:12	1	0	15	4	4	3	3	5		2									2					2				2		2	2						2										1
4/3/2021 3:18:17	4/3/2021 3:22:59	1	0	38	4	4	4	4	4	2				1			1		1									2							1	1									2	2
4/3/2021 3:23:10	4/3/2021 3:28:28	1	1	32	4	3	3	2	4						1	1	1	1															2	2			1				2
4/3/2021 3:23:05	4/3/2021 3:32:42	1	0	44	1	3	5	3	4	2		2						1		2	1													1			1					1	2
4/3/2021 3:28:51	4/3/2021 3:33:35	1	0	17	4	4	4	3	5		2								1		1		2					2	2							1								1		2	2		2
4/3/2021 3:25:37	4/3/2021 3:33:43	1	1	59	4	4	4	5	5		1												1					1			1				1	1	1		2							2		1
4/3/2021 3:27:52	4/3/2021 3:34:02	1	1	14	3	2	3	3	2		1						1	1				2							2			1		2												1
4/3/2021 3:33:12	4/3/2021 3:37:56	1	0	19	5	5	4	4	5	2								2			1			1	2		2									1			1		2			1
4/3/2021 3:32:10	4/3/2021 3:42:24	1	1	19	3	4	4	4	5	2				1							1		1			1	2		2														2
4/3/2021 3:42:31	4/3/2021 3:48:08	1	1	6	3	4	4	5	4		2				1							1					2					2			1			2	2		2			2
4/3/2021 3:48:14	4/3/2021 3:53:54	1	0	10	2	2	1	1	2		1						1		2	2			1										2			1									1	2			2
4/3/2021 3:52:40	4/3/2021 3:55:25	1	1	18	5	4	4	5	4	1			1				1		1			1			1		1													1						1
4/3/2021 3:52:36	4/3/2021 3:56:04	1	0	20	4	4	4	4	3					2	2										2			2			2				1			2				2				2
4/3/2021 3:50:02	4/3/2021 3:57:07	1	0	34	4	5	3	3	4		2			2			1		2			2	2									1								2
4/3/2021 3:54:52	4/3/2021 4:03:30	1	1	37	4	4	4	3	4			1			1	1				2			2	1											1											1			2
4/3/2021 4:00:59	4/3/2021 4:06:33	1	1	11	1	1	1	1	1							1	1			2		2			2			1									1		1						1	2
4/3/2021 4:03:26	4/3/2021 4:14:59	1	1	9	4	3	5	4	3	2			2									2					2		2				2			1					2	1						1
4/3/2021 4:11:57	4/3/2021 4:17:31	1	1	36	3	3	2	2	3	2		1										2				1	2		2						1				1						2	2		1
4/3/2021 4:12:54	4/3/2021 4:18:03	1	1	16	5	4	5	5	5		2													1	2					1		1				1	1		1			1					2
4/3/2021 4:11:52	4/3/2021 4:19:24	1	1	6	4	5	4	5	5			2			2		1				1								1			1	2							2
4/3/2021 4:11:49	4/3/2021 4:20:12	1	1	50	4	3	4	3	3		1							2	2	1						2		1									1				2			1	2
4/3/2021 4:17:56	4/3/2021 4:23:56	1	0	18	4	3	3	2	4							1				2		2						2		1	2					1								1
4/3/2021 4:19:34	4/3/2021 4:27:35	1	0	47	5	5	5	3	5							1							1					1	2						1	2		2							1	2		1
4/3/2021 4:26:40	4/3/2021 4:28:36	1	0	10	5	4	4	5	4				2	2										2	2				2							1		2	1		2				1
4/3/2021 4:21:45	4/3/2021 4:28:53	1	0	21	5	5	3	3	5		1				1							1			2					2							1	1								2		2
4/3/2021 4:24:48	4/3/2021 4:30:00	1	0	47	3	4	4	3	3		2									1		1		1	2			1					2												1	2
4/3/2021 4:27:36	4/3/2021 4:31:59	1	1	43	4	4	4	4	4			1				1	2				1		2	1											1							1				2			2
4/3/2021 4:20:15	4/3/2021 4:32:14	1	0	10	5	4	5	4	4		2									1		2	2	1		1							2								2							1
4/3/2021 4:26:14	4/3/2021 4:32:25	1	0	15	3	2	3	5	2					2				2			1					1			2							1		2	2				2	1					2
4/3/2021 4:26:31	4/3/2021 4:32:32	1	0	20	5	5	3	3	5			1	2	2		2				2				1							2												2	1
4/3/2021 4:27:46	4/3/2021 4:33:17	1	0	33	3	3	3	2	4		1	2			1	1					1										2				1							2	2
4/3/2021 4:30:22	4/3/2021 4:34:29	1	0	24	4	4	3	3	4	2						2	1							1					1				2		2						2			1				1	2
4/3/2021 4:39:42	4/3/2021 4:47:06	1	0	6	4	4	3	2	4												1					1	2	1	1	1							1			1		2		2		2
4/3/2021 4:41:03	4/3/2021 4:49:51	1	0	25	4	4	3	2	3						1	1				1		1											1	1				2							1
4/3/2021 4:46:17	4/3/2021 4:49:51	1	1	15	1	2	2	2	2	2									2	1	1					1		2								1			2				1			2			2
4/3/2021 4:48:18	4/3/2021 4:51:16	1	1	16	3	2	1	4	4				2						1		1			1				1				1			2				1		2			1		2
4/3/2021 4:47:03	4/3/2021 4:52:08	1	0	29	3	3	3	2	2						2							2	2					2	1							1	2							1		2	2	2
4/3/2021 4:47:11	4/3/2021 4:53:22	1	1	21	1	1	1	1	1					2		1					1			1						2	2							2	1			2
4/3/2021 4:49:47	4/3/2021 4:53:22	1	0	31	5	5	4	3	5											2					2					2	1			1			1	2				2	1	1
4/3/2021 4:49:03	4/3/2021 4:56:49	1	1	16	4	4	4	3	4	2	2							2							2				2			1						2			2		2	2				1
4/3/2021 4:56:39	4/3/2021 5:02:24	1	0	32	5	5	4	4	4									2		2					2		2				2			1				2		1							2	2
4/3/2021 5:01:38	4/3/2021 5:08:02	1	1	53	5	4	3	3	4				1		2	1							1				2		1				2						1
4/3/2021 5:06:14	4/3/2021 5:09:16	1	0	25	3	3	3	3	3		2				2	1	2				1					1										2			2				1	1
4/3/2021 4:48:40	4/3/2021 5:15:01	1	1	22	3	3	3	3	3										1		1			1	2	1				1			2											2			2		2
4/3/2021 5:23:10	4/3/2021 5:26:09	1	1	12	4	4	4	3	4	2					2				2				1				2	2					1							2			2	1			1
4/3/2021 5:23:45	4/3/2021 5:28:38	1	1	17	1	1	1	1	1			1					2	2				1								1			2				2					2		1
4/3/2021 5:23:49	4/3/2021 5:32:39	1	1	18	4	4	4	4	3						2		1					2						2	1			1	2										2			2		1	2
4/3/2021 5:27:44	4/3/2021 5:36:22	1	0	31	4	4	4	4	4			2				2				1				1		1	2						2										2						2
4/3/2021 5:32:52	4/3/2021 5:37:30	1	0	9	1	1	1	1	1				1										1	1	2				1	1		1														2		1
4/3/2021 5:38:23	4/3/2021 5:46:14	1	0	9	3	4	4	3	4				2		2	2						1			2	1					2									1			2			1			2
4/3/2021 5:41:07	4/3/2021 5:46:32	1	0	2	5	5	3	2	5	1		2		1						2		2						1							2					2	2				1		2	1
4/3/2021 5:36:09	4/3/2021 5:47:26	1	0	53	4	4	3	3	4	2								2						1					1	2	1				1				2			1		1
4/3/2021 5:47:08	4/3/2021 5:55:59	1	0	42	3	4	3	3	4	1	2						2		1	2																	1	2					2					1	2
4/3/2021 5:52:31	4/3/2021 6:00:47	1	1	2	3	3	2	1	3		2	1		2	1								2	1												1			2	1			1
4/3/2021 5:55:35	4/3/2021 6:01:07	1	0	45	4	4	4	3	4					2	1							2			2					2	2	1														2		1
4/3/2021 5:57:42	4/3/2021 6:01:13	1	1	8	2	1	1	3	1		1			2			1			1		2						1	2											1	2	1				2	1
4/3/2021 5:54:48	4/3/2021 6:01:25	1	1	49	2	2	2	2	2		1			2					2	1										2		1						2						2				2	2
4/3/2021 6:02:27	4/3/2021 6:08:08	1	1	27	3	3	4	3	3		2				1				2					1	2					2							1		1		2				1			1
4/3/2021 6:09:50	4/3/2021 6:14:36	1	1	36	4	4	4	3	4																2				2			1	2	2	2		1						2					1
4/3/2021 6:13:50	4/3/2021 6:14:51	1	0	6	1	1	2	1	1	1		1		2										1			1										1	1	1				1					1
4/3/2021 6:08:00	4/3/2021 6:15:10	1	1	52	5	5	5	5	5				1	2	2		1		2										1			2											1
4/3/2021 6:11:17	4/3/2021 6:16:52	1	1	17	2	2	2	2	2		1	2	2						2				2											1		1				2					2		2	1
4/3/2021 6:12:02	4/3/2021 6:18:16	1	0	31	4	4	3	3	4								1		1	2			1					1			2				1												2	1
4/3/2021 6:16:19	4/3/2021 6:25:44	1	1	26	3	3	2	3	3			1	2						2					1		1		2						2					1				2				2
4/3/2021 6:26:29	4/3/2021 6:32:47	1	1	52	2	1	1	1	1		2	2										1	1		2						2					1						1		1			1
4/3/2021 6:37:37	4/3/2021 6:42:01	1	1	52	5	5	5	5	5	2							1									1		1			2				2			2		1		1			1				2
4/3/2021 6:37:58	4/3/2021 6:43:32	1	1	34	3	3	5	4	3		2									1					2	1			2					1	2									2
4/3/2021 6:40:17	4/3/2021 6:44:56	1	0	30	5	5	4	3	5				2	2							1									2	2				1			2								2
4/3/2021 6:41:24	4/3/2021 6:45:42	1	1	13	4	5	3	3	4									1		2		1	1						1					1		2				2	2
4/3/2021 6:19:33	4/3/2021 6:46:44	1	1	15	4	3	4	3	3			1									1	2				1						1		2	1				1	1	2							2
4/3/2021 6:45:25	4/3/2021 6:50:41	1	0	9	4	4	3	3	3									1	1		1	2												2	2		2								1		1
4/3/2021 6:45:27	4/3/2021 6:51:21	1	0	12	5	5	5	1	5	2										2						1	2		2		1				2								1			1	2
4/3/2021 6:48:38	4/3/2021 6:53:30	1	0	37	5	5	3	2	4											1			2					2					2	2	1	2				1			2
4/3/2021 6:54:14	4/3/2021 7:06:19	1	1	26	1	4	5	5	3		2		2								1										1		2	2				1						1					1
4/3/2021 7:05:00	4/3/2021 7:11:09	1	0	22	3	3	4	3	3					2							1	2		1				2	2						2					2	2								1
4/3/2021 7:08:15	4/3/2021 7:16:52	1	0	43	4	3	3	3	4	1			2						1		1	1						1						1											1		2	1	1
4/3/2021 7:24:21	4/3/2021 7:29:56	1	1	28	3	4	4	3	3	2									2	2			1							2				1		2													2
4/3/2021 7:24:44	4/3/2021 7:31:06	1	1	38	3	4	3	3	4	2									1	1				1					2		2					1										2	2
4/3/2021 7:25:46	4/3/2021 7:36:28	1	1	13	3	4	2	4	5								1				1		2	1			1					1					1		1		2	1		1
4/3/2021 7:26:07	4/3/2021 7:37:44	1	0	9	4	4	3	3	4											2							2	1	1		2			2				2						1	1	2
4/3/2021 7:28:26	4/3/2021 7:40:17	1	0	22	4	2	4	3	2	1			1	2						1															2		2	1						1		2
4/3/2021 7:39:11	4/3/2021 7:44:19	1	0	8	4	4	5	4	4	2											1					1		1	1			2	2										2			2		2
4/3/2021 7:47:58	4/3/2021 7:50:25	1	0	13	2	3	5	3	4				2	1			2								2			1			1			1														1
4/3/2021 7:48:48	4/3/2021 7:52:51	1	0	22	4	5	5	5	4	2											1		2			1	2			1		1								1		2					2
4/3/2021 7:54:33	4/3/2021 7:58:03	1	0	13	3	2	4	4	3							2								1	2		2	1					2				1										1		2
4/3/2021 7:56:02	4/3/2021 8:02:47	1	0	40	3	4	4	4	4				2	2				2						1	2							1					1					1	2	2	2
4/3/2021 7:59:34	4/3/2021 8:04:45	1	0	45	5	4	4	2	4						1					2		2	2			1	2			2													2				2
4/3/2021 7:58:43	4/3/2021 8:08:16	1	0	36	5	5	4	3	5									2			1	2	2		2			1				1									2
4/3/2021 8:08:16	4/3/2021 8:10:53	1	1	4	3	3	2	2	1									1		2						1					2		1		1		1							1		2			2
4/3/2021 8:15:10	4/3/2021 8:18:55	1	0	8	4	1	2	3	4								1				1			2			1						1	2		1					1	1
4/3/2021 8:20:52	4/3/2021 8:24:02	1	0	9	3	2	2	3	2			2	2	2	1		2				1																2			2								1	2
4/3/2021 8:21:30	4/3/2021 8:28:52	1	0	18	4	4	3	3	4	2			2			1	1								2		2								1						2	1						1
4/3/2021 8:29:18	4/3/2021 8:32:44	1	1	9	4	3	3	2	4		1								1		1							2							2	2	2				1					2
4/3/2021 8:28:48	4/3/2021 8:36:58	1	0	51	4	4	4	4	4				1			1						2			2	1		1								1													2
4/3/2021 8:35:49	4/3/2021 8:42:43	1	1	27	2	1	1	1	1							1						1						1	2	2			2					1			2						2	1
4/3/2021 8:43:11	4/3/2021 8:48:54	1	0	23	3	2	4	2	3			1				2							1	1				2							1	2				1					1		2		2
4/3/2021 8:39:37	4/3/2021 8:52:10	1	0	48	5	5	4	4	4				1				2						1			1							2			2	1		2					1		2	1	1	2
4/3/2021 8:48:36	4/3/2021 8:56:37	1	1	56	3	3	4	3	3	1									2										1	1	1	1					1			1				1			2	1	2
4/3/2021 8:52:28	4/3/2021 8:57:24	1	1	21	3	3	3	3	3	2				2	2						1	2				1						1													1		2		2
4/3/2021 8:48:45	4/3/2021 8:58:50	1	0	56	5	5	3	3	5				1						1							1	2								1	1		2		1				1		2			2
4/3/2021 8:53:55	4/3/2021 9:00:50	1	1	7	3	4	3	4	4						1		1			1			1			1			1			1								2		1
4/3/2021 8:56:58	4/3/2021 9:01:11	1	1	43	3	4	3	4	3				1		2	1		2				1		1								2											2						2
4/3/2021 8:26:49	4/3/2021 9:01:42	1	1	4	4	3	5	4	4	2			2							1	1					1										1		2	1							1
4/3/2021 8:59:29	4/3/2021 9:15:59	1	1	39	4	4	4	3	4										2			2		1		1			1								1	2	1					2	2			2
4/3/2021 9:08:04	4/3/2021 9:17:50	1	1	15	3	3	3	3	2	2		1	1			1								1				1									1								1	2	1
4/3/2021 9:17:39	4/3/2021 9:27:46	1	0	51	5	5	4	4	5						1				1			2				1	2				2				1							1		2			1	2	2
4/3/2021 9:22:59	4/3/2021 9:28:08	1	1	22	3	3	4	3	3					2						2			2					1	1				2	1								2		1					2
4/3/2021 9:25:02	4/3/2021 9:33:08	1	0	16	3	3	3	3	3	2								1	2				2	1					2		2									1			1	1		2
4/3/2021 9:28:44	4/3/2021 9:34:30	1	0	15	5	4	4	3	3				1							1					2							1		2	2		1			1		1		2					2
4/3/2021 9:32:36	4/3/2021 9:38:40	1	1	13	2	3	3	2	2	2	2					1						2	2					1								1					2	1						1
4/3/2021 9:45:46	4/3/2021 9:51:22	1	0	24	5	5	5	5	5			1	1	2				2								1						1		1						2			2				1
4/3/2021 9:57:30	4/3/2021 10:05:41	1	1	19	4	4	4	4	4		2				2					1		2	1		2										1
4/3/2021 10:00:37	4/3/2021 10:07:08	1	0	37	4	4	4	3	4		2	1							2			2								1					2			2	1
4/3/2021 10:02:59	4/3/2021 10:08:35	1	0	44	4	3	3	1	4						2		1			1			2						2	2		1									2		2	1
4/3/2021 10:02:05	4/3/2021 10:09:07	1	1	5	4	4	4	2	4					2									1			1					1		2	2				1			2								2
4/3/2021 10:05:38	4/3/2021 10:10:49	1	1	31	3	3	2	2	2				2								2	2			2	1										1		2					2			1
4/3/2021 10:05:59	4/3/2021 10:11:59	1	0	28	4	4	3	3	4		2	2			2	2											2						2				2		2									1
4/3/2021 10:16:41	4/3/2021 10:23:21	1	1	16	3	3	3	3	3		2									1	2								1			1		1				2	2								2
4/3/2021 10:19:46	4/3/2021 10:25:20	1	1	25	3	3	1	1	2		2											2		2	2						2		2	1						1	2						2
4/3/2021 10:24:02	4/3/2021 10:36:55	1	0	43	4	4	4	1	4		2					2	1		2						2									1	1														2
4/3/2021 10:31:22	4/3/2021 10:38:46	1	1	52	3	2	3	2	2			2		1	2		1								2				2						1								2		1	2	2
4/3/2021 10:45:45	4/3/2021 10:48:54	1	1	11	1	1	1	1	1	1					1			2			1							1	1					2					1						2		1
4/3/2021 10:53:57	4/3/2021 11:01:28	1	1	18	5	4	5	3	5	2		1		1											2		2		2			1											1			1
4/3/2021 11:03:43	4/3/2021 11:10:43	1	0	16	4	3	3	2	3	2			2			1			2		1		1														1		2		2	1			1		1
4/3/2021 11:26:39	4/3/2021 11:29:44	1	1	14	4	4	4	4	4		2				1			1	1									1				1			1				1							1
4/3/2021 11:24:14	4/3/2021 11:33:38	1	1	16	1	2	2	5	2	2				1							1								1	1				2		2						2						1
4/3/2021 11:38:51	4/3/2021 11:45:21	1	0	18	4	4	3	3	4			1			1		1	2										1	2		2									2						2
4/3/2021 11:42:15	4/3/2021 11:51:57	1	1	41	3	3	3	3	3				1						1								1		2				2	1		1				2	2						2		2
4/3/2021 11:46:30	4/3/2021 11:53:19	1	0	37	4	4	3	2	3						2			2	1			2		1				2			2														1
4/3/2021 11:47:32	4/3/2021 12:01:32	1	0	52	5	3	3	3	4	2		1									1												2	1			1	2	2				1		1
4/3/2021 12:05:08	4/3/2021 12:10:01	1	0	47	5	5	5	5	5				1		2						1					1			2	2							1			1			2	1
4/3/2021 12:14:39	4/3/2021 12:29:10	1	1	27	3	3	4	4	3		2		1							1	1	2							2								1				2	2					2
4/3/2021 12:33:53	4/3/2021 12:46:24	1	1	14	4	4	4	4	3		2			1							1							1		1		1				1			2		2		2
4/3/2021 12:56:06	4/3/2021 13:00:20	1	0	11	5	5	4	4	5							1		2	2						2		2		1		2								2			2		1	1
4/3/2021 12:51:05	4/3/2021 13:01:04	1	0	32	3	4	4	3	3					2		1				1	1		1											2			1		2			2
4/3/2021 13:01:17	4/3/2021 13:06:45	1	0	30	4	4	4	4	4	1		1					1	1								1				1	2									2				1		2
4/3/2021 13:04:45	4/3/2021 13:13:32	1	1	12	3	5	5	4	4	2	2	2				1												1						2				1	2				2	1		1		1
4/3/2021 13:06:19	4/3/2021 13:16:12	1	0	13	5	5	3	3	5				1			1	1			1	1	2		1																2		2					1	2
4/3/2021 13:23:27	4/3/2021 13:34:45	1	0	44	4	4	3	3	4	2								2			2								1		2	1						2			2	2
4/3/2021 13:31:52	4/3/2021 13:36:49	1	0	46	4	5	4	3	4					1									2	1					2			1	2				1							1
4/3/2021 13:39:44	4/3/2021 13:49:21	1	1	33	3	3	3	3	3		2											2	1							2		1					1	2		2					2			1
4/3/2021 13:46:47	4/3/2021 13:54:23	1	1	44	3	3	2	3	3		1			2	1		2	1	2						2																							1
4/3/2021 13:57:27	4/3/2021 14:03:41	1	0	18	5	5	5	5	5		2			2		1					1		1										1		1												1	1	2
4/3/2021 13:59:30	4/3/2021 14:04:07	1	1	12	3	3	3	4	4		1		2		1	1												1								2		1
4/3/2021 13:52:29	4/3/2021 14:04:45	1	0	40	4	4	3	3	4		2		1													1			1		2	1					1		1			1	2
4/3/2021 14:04:58	4/3/2021 14:18:01	1	1	14	5	5	5	1	5			2												1				1		1	1					2		2				1		1	1
4/3/2021 14:21:42	4/3/2021 14:24:20	1	0	25	4	3	3	3	3				2										2			1								2		1	1	2					2					2	2
4/3/2021 14:19:59	4/3/2021 14:25:37	1	0	6	5	3	4	5	4				2		1				1		2			1				1					1								2			1			1
4/3/2021 14:26:15	4/3/2021 14:31:44	1	0	10	3	3	2	2	3	2			2					2									2					1			1	1											2
4/3/2021 14:40:58	4/3/2021 14:48:51	1	1	23	3	3	4	2	3									2							2		2			2			2			1	2				2		2						2
4/3/2021 15:02:30	4/3/2021 15:07:08	1	0	18	3	3	3	3	3	2	2									2							2		1				2					2								2		1
4/3/2021 15:13:27	4/3/2021 15:18:07	1	0	39	3	5	4	5	4											2	1			1				1	1		1						2			2							1
4/3/2021 15:12:27	4/3/2021 15:20:40	1	0	32	5	4	3	3	3			2	1				1				1			1									2				1									2
4/3/2021 15:13:11	4/3/2021 15:22:02	1	0	48	5	4	4	3	5			2					2			2				1		1						1						2	1								2	1
4/3/2021 15:09:05	4/3/2021 15:22:18	1	1	12	4	3	4	3	2			2						1				1			1							1				1	1		2						1				1
4/3/2021 15:35:53	4/3/2021 15:41:03	1	1	11	3	4	3	2	4	2	2				1		1				1							1										2			2		2	1
4/3/2021 15:41:02	4/3/2021 15:51:28	1	0	32	4	4	4	3	4		2												2			1	1		1				2			2				2				1			1
4/3/2021 16:09:07	4/3/2021 16:15:50	1	1	32	1	3	3	4	2			1	1						2			2							2							1		2	2									2
4/3/2021 16:24:12	4/3/2021 16:30:50	1	1	33	3	3	3	2	3	2				1		1	1													2			2		2				1	1				1			2
4/3/2021 16:25:19	4/3/2021 16:32:13	1	1	16	4	4	4	4	4					2			1	1			1				1				2							1									2				2
4/3/2021 16:24:26	4/3/2021 16:37:52	1	1	13	4	4	5	4	4					1													2				1	2			1	1	2				2				2
4/3/2021 16:51:18	4/3/2021 16:56:43	1	0	26	5	5	5	5	5		2		1						2				2		2		2											2			2			1			2
4/3/2021 17:00:09	4/3/2021 17:02:37	1	1	3	3	3	3	3	3	1				1							2				1	2		2									1				1						1
4/3/2021 17:00:18	4/3/2021 17:03:54	1	0	18	3	4	2	2	3				2		2	2					1					1					1			2						1		2
4/3/2021 16:59:53	4/3/2021 17:11:49	1	0	9	3	3	3	3	3				2									2	2			1			2							1	1		1				2		1
4/3/2021 17:25:15	4/3/2021 17:35:44	1	1	13	2	2	3	2	3	2			2					2		1		2															1	2			2					1			2
4/3/2021 17:40:49	4/3/2021 17:46:09	1	0	20	4	4	3	3	3		2	1												1			2	2								1	1							1	1
4/3/2021 17:52:06	4/3/2021 17:58:29	1	0	14	3	2	2	2	1		2						1						2			2	2					1						2									2
4/3/2021 17:57:22	4/3/2021 18:05:22	1	1	9	4	5	5	4	5	2													1							1	2	1			1	1						2			1		1
4/3/2021 18:00:06	4/3/2021 18:08:27	1	0	30	4	4	4	4	4		1		1	2							1	1								1					1								2		1	2
4/3/2021 18:16:54	4/3/2021 18:18:55	1	0	18	4	3	4	4	4			2		1					2		2		1	1													1		1							2
4/3/2021 18:36:39	4/3/2021 18:41:14	1	0	12	3	3	2	2	3											1								1	2	1				2	1		2				2			2
4/3/2021 18:51:23	4/3/2021 18:54:21	1	1	13	3	3	3	3	3	2										2		2	1	2				2			1												1	2					2
4/3/2021 18:51:29	4/3/2021 18:55:48	1	1	22	5	5	5	4	4	1			2																2	1		1		1	2				1				2		1				1
4/3/2021 18:59:47	4/3/2021 19:07:57	1	0	45	3	3	3	3	3									2		2						1		1		1			2		1					2	2				2
4/3/2021 19:27:22	4/3/2021 19:29:03	1	0	12	4	2	2	5	1				1									2								2		2		2	2		1			1					2	1
4/3/2021 19:26:02	4/3/2021 19:30:57	1	0	21	1	4	4	5	4				2	1	2	2						2										1	2						1	2		2			1
4/3/2021 19:44:49	4/3/2021 19:55:06	1	0	16	4	4	5	3	5					2			2	2					1	1									2		1						2					2	1
4/3/2021 20:07:45	4/3/2021 20:11:02	1	0	13	3	1	4	2	3			2			1							1		1			1	1				1											2
4/3/2021 20:01:42	4/3/2021 20:32:00	1	1	35	3	2	3	2	3					1													2	2	1		1	1		2					1		2		2
4/3/2021 20:58:45	4/3/2021 21:00:04	1	1	11	2	1	2	1	3		1		1																		1	1		1	2			1			1
4/3/2021 22:01:43	4/3/2021 22:08:41	1	0	8	5	4	5	4	4						2				2	2						1								1	1		1					1			2				2
4/3/2021 23:04:04	4/3/2021 23:15:59	1	1	38	4	4	4	2	4							1				2								2	1			1	2	1					1							2			2
4/3/2021 23:27:08	4/3/2021 23:31:14	1	0	8	2	4	3	3	3				2		1				2	1							2								2	1				2									2
4/3/2021 23:39:28	4/3/2021 23:45:41	1	0	37	5	5	5	5	5		2									2			1	1	2			2		1											2
4/4/2021 0:29:25	4/4/2021 0:36:08	1	0	17	4	3	5	4	3					2				1		2			2			1								1	2							2
4/4/2021 1:02:23	4/4/2021 1:03:18	1	1	7	1	3	1	4	5				2	2					1								1				2			2			1							1
4/4/2021 2:07:21	4/4/2021 2:14:57	1	1	36	3	3	3	2	3		2		1				1				1			1				1		1													1			2
4/4/2021 3:08:03	4/4/2021 3:13:54	1	1	13	4	3	3	2	3				1		1		2	1	2								1									1					2		2				1
4/4/2021 3:49:27	4/4/2021 3:54:59	1	1	12	3	4	3	3	4											2	1		1				2						2	1				2				1		1
4/4/2021 3:58:05	4/4/2021 4:07:27	1	1	16	3	4	4	4	5		1														2			1		1			1		2			1			1	1
4/4/2021 4:03:06	4/4/2021 4:09:53	1	0	41	5	5	5	5	5	1						2		2					2						2							1	1			1		2	2
4/4/2021 4:12:26	4/4/2021 4:20:07	1	1	40	3	3	3	3	3			1		2		2		2							2			1	2												2		2			2			2
4/4/2021 4:30:12	4/4/2021 4:34:04	1	0	7	4	4	4	4	4					2	1									1					2	1	2	1									2	2			1		1	1
4/4/2021 4:30:37	4/4/2021 4:36:22	1	1	7	4	4	4	4	5	2							2							1		1	1		1							1						2		2		2		2
4/4/2021 5:06:02	4/4/2021 5:10:07	1	0	18	3	3	3	2	3					2			1	2				2							2	2		1										1				2			2
4/4/2021 5:12:32	4/4/2021 5:16:34	1	0	39	3	3	3	3	3					2	2	1				1										1			2					2						1					2
4/4/2021 5:10:43	4/4/2021 5:20:01	1	0	9	4	4	4	4	4				1				1	2			2				1		2		2																		2		2
4/4/2021 5:20:18	4/4/2021 5:22:48	1	1	25	2	4	5	4	3				2		1				2						2								2			1	1								2				2
4/4/2021 5:33:10	4/4/2021 5:36:05	1	1	14	4	5	3	3	4	1							1		1			1					1			1	2													2		2		1
4/4/2021 5:37:50	4/4/2021 5:42:25	1	0	39	4	4	4	4	4		2		1					1						1	2	1										2					1				2		2
4/4/2021 5:44:25	4/4/2021 5:50:11	1	1	48	3	3	3	3	2	2										2		1					2		2		1		2									1
4/4/2021 5:46:14	4/4/2021 5:53:40	1	0	50	3	3	3	4	3				1						1	2		2	2						2					1										2
4/4/2021 6:02:44	4/4/2021 6:09:07	1	1	20	4	4	3	2	4	2		1								2	2							1	1								1						2					1
4/4/2021 6:08:19	4/4/2021 6:11:42	1	0	22	4	5	4	4	4		2		1				1						2	1		1		1											2	1						2
4/4/2021 6:03:42	4/4/2021 6:15:00	1	0	41	4	3	3	4	3		2		1					1		2					2			2		2												1		1	2
4/4/2021 6:21:06	4/4/2021 6:25:10	1	0	16	4	3	3	3	3	2			1				1	1		1												1				1					1	1	2		2
4/4/2021 6:31:21	4/4/2021 6:35:51	1	0	10	3	3	4	4	3		1						2								2				2		1	1	2						1		2		1						1
4/4/2021 6:44:00	4/4/2021 6:51:27	1	0	8	4	4	3	3	4		2		2		1					2				1							1	1									2								2
4/4/2021 6:54:32	4/4/2021 7:01:09	1	0	42	4	4	4	4	4				1			1	2	2	1								2		2										2		2
4/4/2021 7:45:43	4/4/2021 7:51:59	1	1	22	3	3	2	2	2	2	1			2			2														2			2				1					2					1
4/4/2021 7:46:59	4/4/2021 7:54:06	1	1	46	5	5	4	3	5		2							2						2				1		1					2	2													1
4/4/2021 8:18:18	4/4/2021 8:28:19	1	0	33	4	4	4	3	4						1		1		2		1										2			2	1				1	1								1
4/4/2021 8:30:48	4/4/2021 8:39:32	1	0	45	5	5	5	4	5	2		2					1		1						2									1	2							1	2	1
4/4/2021 8:42:29	4/4/2021 8:46:54	1	1	5	5	5	5	5	5		1		1	2					1					1				2										1		2			2	2					1
4/4/2021 8:39:33	4/4/2021 8:48:58	1	0	12	4	4	3	3	4	2									1			2					2	1		1								2							1				2
4/4/2021 8:54:56	4/4/2021 9:03:32	1	1	35	3	3	2	2	3	2		1										2		1					1	2			2								2					2
4/4/2021 9:01:52	4/4/2021 9:07:14	1	0	5	5	5	5	4	5			2		2						2						1	2				2				1				1					2		1
4/4/2021 9:03:56	4/4/2021 9:13:04	1	0	53	3	3	4	3	3					1	2				2	1			2	1								1								1	2	2				2
4/4/2021 9:28:43	4/4/2021 9:33:15	1	0	10	5	5	5	5	5	1	2		1			2		1							2										1					1	2					2			2
4/4/2021 10:08:31	4/4/2021 10:12:49	1	0	12	5	3	5	4	4						1			1											2					1		1	1	1	1				1
4/4/2021 10:07:45	4/4/2021 10:15:32	1	1	49	4	4	3	2	3					2					2		2		2	1								1	2													2		1
4/4/2021 11:01:25	4/4/2021 11:03:23	1	1	15	3	2	3	1	2	2				2	1						2			1	1		2
4/4/2021 11:28:03	4/4/2021 11:35:45	1	0	58	5	5	4	3	4									2		2	1					1		1	2				1						1			2		2
4/4/2021 11:25:50	4/4/2021 11:38:30	1	0	44	5	5	5	3	5		2		1			1						2	1						1							1					2		2		2
4/4/2021 11:59:24	4/4/2021 12:03:25	1	1	19	4	4	3	3	5		2		2				1						1						2		2	2															2		2
4/4/2021 12:01:56	4/4/2021 12:05:18	1	1	23	3	3	3	3	3		1		2		2		1	2																1				2		2						1			2
4/4/2021 12:09:20	4/4/2021 12:14:19	1	0	19	4	4	3	3	4			2	1		1		1							1										1	1							2		1	2
4/4/2021 12:15:11	4/4/2021 12:20:36	1	0	3	4	4	3	3	4								1				1	1		1						2			2				1					2	2		2
4/4/2021 12:19:06	4/4/2021 12:27:01	1	0	46	4	4	5	3	4					2		1	1									1							2		1	1			2				2			2
4/4/2021 12:27:29	4/4/2021 12:31:38	1	0	7	5	5	5	3	3		2	2			2			2									2								1		2		2			2							1
4/4/2021 12:28:50	4/4/2021 12:34:31	1	1	24	4	4	3	2	4								1			2				1				1	2		2			1							2						2
4/4/2021 13:08:41	4/4/2021 13:10:19	1	1	3	3	3	3	3	3		2	2		2									2	1				2								2			1										2
4/4/2021 13:17:52	4/4/2021 13:22:04	1	0	8	2	1	1	1	1				2	2				1			1				2				1								2			1		2							2
4/4/2021 13:24:13	4/4/2021 13:26:25	1	1	9	3	3	4	3	3				2							2	1							1					1		1			1	1		2		1				2
4/4/2021 14:12:15	4/4/2021 14:15:38	1	1	5	3	3	3	3	3				1	2				2		2								1							1	2			2			2		1
4/4/2021 14:56:11	4/4/2021 15:02:25	1	0	48	4	4	3	3	4									2	1			2		1	2						2					1							1		2			1
4/4/2021 15:00:04	4/4/2021 15:06:35	1	1	36	3	3	3	3	3			1	1		2	1				1							1										1												2
4/4/2021 15:00:07	4/4/2021 15:09:55	1	1	46	2	2	2	2	2				2						2	2					1			1						1		2											2	1
4/4/2021 15:25:20	4/4/2021 15:33:00	1	1	33	5	5	5	5	5	2	2					1		2						1									2					2					2					1
4/4/2021 15:46:52	4/4/2021 15:51:51	1	0	32	4	4	3	3	3				1				2		1		1	2							1			1								2				1
4/4/2021 15:55:40	4/4/2021 16:05:02	1	0	37	5	5	4	4	5		2							2		2		2						2			1						1			2	2			1		2
4/4/2021 15:54:38	4/4/2021 16:05:08	1	1	50	4	4	4	4	4		2	2		2					2						2											1	1			1	1								2
4/4/2021 16:14:05	4/4/2021 16:22:29	1	1	49	5	5	5	5	5						1			2	2			1				1											1	2		1						2	2
4/4/2021 16:18:19	4/4/2021 16:23:11	1	0	22	5	4	4	4	4	2					1	2		2		2		2															1		2		2
4/4/2021 16:36:00	4/4/2021 16:41:44	1	0	55	3	3	3	3	3							2						2				1	2		2			1		1											1				2
4/4/2021 17:21:20	4/4/2021 17:32:55	1	1	20	4	4	3	3	4														2					1				1	2	1		1	1					1	1
4/4/2021 17:26:00	4/4/2021 17:34:30	1	0	6	3	4	3	2	4				2							2			1						1		2					2	1			1			2
4/4/2021 17:59:00	4/4/2021 18:09:47	1	0	28	3	3	2	2	3			1					1			1								2				1				1	1		1					2
4/4/2021 18:16:20	4/4/2021 18:19:44	1	0	28	5	5	3	3	4									1						1			2	1		1		1						2							2	2
4/4/2021 18:18:47	4/4/2021 18:23:48	1	0	10	3	3	3	3	3						2			2	1								1		2		1						2		1	1
4/4/2021 18:13:00	4/4/2021 18:25:22	1	0	46	4	3	3	3	4			1					1		1						2		2									1		2	2			2
4/4/2021 18:35:11	4/4/2021 18:36:59	1	0	7	3	3	3	3	3	1			1		1						1	1	1									1														1	1
4/4/2021 20:15:38	4/4/2021 20:19:14	1	1	14	3	2	3	2	2		1	1						1								1		1	2								1			1	2	1				2	2		1
4/4/2021 20:09:47	4/4/2021 20:23:15	1	0	30	1	4	5	5	5			2						2	2		1				2	1												2		1			1		1		2		2
4/4/2021 20:33:35	4/4/2021 20:46:38	1	0	16	3	4	3	4	4				2				1											1	1						1	1	1			1		2		2		2			1
4/4/2021 20:53:50	4/4/2021 20:57:46	1	0	12	5	5	4	5	5							1			2			2			1		2			2				1					2							1
4/4/2021 21:01:46	4/4/2021 21:15:44	1	1	49	4	3	4	5	4	2	1	1				1								1							1						1		1			1					2
4/4/2021 21:13:02	4/4/2021 21:18:41	1	0	46	4	5	4	3	4		2			1					1			2		1			2						1								2			2	1
4/4/2021 21:25:42	4/4/2021 21:29:06	1	1	28	4	4	5	4	4	1				1							1				2		2		2			1							1				1	1					1
4/4/2021 21:34:37	4/4/2021 21:38:29	1	0	5	3	3	3	3	4		1						1				1					1				1				2			1
4/4/2021 21:38:06	4/4/2021 21:47:08	1	0	33	4	3	4	4	5							2			2	2			1										1		2		1			1					2				2
4/4/2021 22:07:36	4/4/2021 22:12:52	1	0	18	2	4	3	3	3	2			1				2			2					2					2			1								1			2	1		1
4/4/2021 22:39:28	4/4/2021 22:42:15	1	1	10	3	5	5	4	5		1												1		1	1	1						1					1	1					2	1
4/4/2021 23:27:02	4/4/2021 23:29:02	1	0	14	3	3	3	2	4	2				2	2									2						1		1				1			1	1		1			2				2
4/4/2021 23:49:45	4/4/2021 23:55:14	1	0	21	3	3	2	2	3		2	1											2	1		1										1		2		2								1
4/5/2021 0:32:50	4/5/2021 0:38:21	1	1	23	5	4	4	3	3		1	2	2				2				1				1												2							1		2
4/5/2021 0:50:41	4/5/2021 0:56:30	1	0	42	4	5	4	3	5				1		1		1				1				2					2	1								1					1			1
4/5/2021 0:52:49	4/5/2021 0:58:41	1	1	16	5	5	5	5	5	1							1	2		2	1	1															1									2	2
4/5/2021 1:55:17	4/5/2021 2:01:51	1	1	17	4	3	4	3	4	2	2			2						2										1	1	2															1		2
4/5/2021 1:45:39	4/5/2021 2:01:56	1	1	23	3	4	4	4	3					2	1	1						2							1	1						2					2
4/5/2021 1:59:14	4/5/2021 2:09:15	1	1	13	4	4	4	2	4				2					2		1							2			1	1							1			2	1	1		1
4/5/2021 2:41:45	4/5/2021 2:43:50	1	0	6	3	4	3	5	4							1	2		2				1												2		1	1						2			1
4/5/2021 2:52:29	4/5/2021 2:58:08	1	1	16	4	4	5	4	4		2				2						1		1					1					2		2							1		2
4/5/2021 2:56:49	4/5/2021 2:58:53	1	1	11	3	4	4	4	1				1					1					1								1			1		1	1					1		2	2	2
4/5/2021 3:07:31	4/5/2021 3:13:49	1	0	30	5	5	4	4	4	2					2	1										1		1		1		1										2						1
4/5/2021 3:14:50	4/5/2021 3:19:25	1	1	33	4	4	3	3	4		2	1					1							1		1					1	1													2	2
4/5/2021 3:21:35	4/5/2021 3:27:10	1	1	47	4	3	3	2	5		2				2						1							1					2				1	2										1	2
4/5/2021 3:26:12	4/5/2021 3:33:37	1	0	20	4	4	4	4	4	2					1									1			2			2		1						2
4/5/2021 3:23:59	4/5/2021 3:36:00	1	1	17	3	3	3	2	2					2		1	1		2					1						2								1			2	2
4/5/2021 4:00:31	4/5/2021 4:06:23	1	0	39	5	4	3	3	5					2			1					2	2					2	1		1								2	1
4/5/2021 4:38:28	4/5/2021 4:44:39	1	0	35	4	5	4	4	4						2		1										2			1			2		2	2			1
4/5/2021 4:53:46	4/5/2021 5:00:26	1	1	16	3	3	3	2	3	1					2			1					1				2		1								1			1							2
4/5/2021 4:56:55	4/5/2021 5:05:12	1	0	44	4	4	4	3	4				1			1						2		1		1	2						2							1
4/5/2021 5:01:41	4/5/2021 5:07:33	1	0	15	2	2	2	1	3			1	2			1												1		2				2			1			1			2
4/5/2021 5:10:34	4/5/2021 5:16:04	1	0	33	4	5	5	3	4		2				1												2			1	2			1			2							1			2
4/5/2021 5:16:59	4/5/2021 5:21:18	1	0	29	4	3	3	4	5	2		2						1		1		1	1				1
4/5/2021 5:22:00	4/5/2021 5:28:32	1	1	36	3	3	3	2	3		2				1							2				1				1							1	2				1						2
4/5/2021 5:24:18	4/5/2021 5:30:30	1	0	33	5	4	4	3	5	2						1		2					2				2			1						1
4/5/2021 5:15:08	4/5/2021 5:32:16	1	0	10	2	4	3	3	3			2										1				1		1		1	1		2									1
4/5/2021 5:28:46	4/5/2021 5:37:09	1	0	9	3	3	3	2	3	2					1											1	2		2				2					1		2				1		2		1
4/5/2021 5:36:59	4/5/2021 5:42:25	1	1	23	3	3	3	2	3	2						1				2			1			1				2							1		2
4/5/2021 6:00:53	4/5/2021 6:08:18	1	0	53	5	5	5	4	5	2				1					1					2	2			1									2				1						2
4/5/2021 6:19:12	4/5/2021 6:21:55	1	0	13	3	3	2	3	4		2	2			1		1					1										1						1	2			1				2
4/5/2021 6:42:29	4/5/2021 6:45:37	1	1	30	5	5	5	5	5			1		2	2					2	2			1													1		1	2	2			2
4/5/2021 6:51:50	4/5/2021 6:53:27	1	1	8	4	1	5	2	5				1			1	2									2			1	2					2						1		1
4/5/2021 6:50:03	4/5/2021 6:59:27	1	1	7	3	3	4	3	4						1			1		2	1			1							1						2				2
4/5/2021 6:55:39	4/5/2021 7:02:55	1	0	13	4	4	3	5	4									2			1			1			1			1	2		2														1
4/5/2021 7:11:09	4/5/2021 7:14:21	1	0	15	5	5	5	3	4		2	2	1							2	1		2										2									2					2
4/5/2021 7:07:15	4/5/2021 7:15:55	1	1	53	4	4	4	3	4		1					1		1				1				1							2					1			2	1
4/5/2021 7:17:27	4/5/2021 7:23:19	1	0	22	4	3	4	4	3	2		2	2			2	1									2										1
4/5/2021 7:24:45	4/5/2021 7:27:26	1	0	23	4	4	5	5	4	2				2	1	1												1							2		1						1	1				1
4/5/2021 7:18:58	4/5/2021 7:28:01	1	1	10	2	2	1	3	3	1		2			1	1						1		1						1																	1
4/5/2021 7:32:34	4/5/2021 7:37:58	1	0	15	5	5	5	4	5		2					1					2			1					1	1								2	2	2	2					2	2	2
4/5/2021 7:39:49	4/5/2021 7:47:37	1	1	33	4	4	5	4	4	2				1	1	1			1		1														2							1					1		2
4/5/2021 7:46:33	4/5/2021 7:49:57	1	1	8	4	5	5	4	5		2			2			1					2									1		2			1				1
4/5/2021 7:42:36	4/5/2021 7:55:34	1	1	13	4	5	5	5	4											2		2	2		2				1	1					1				2	1					1	1
4/5/2021 7:42:44	4/5/2021 7:55:51	1	0	48	2	3	3	3	2				1			1			2	2					2				2					2								1			2				2
4/5/2021 8:25:04	4/5/2021 8:28:37	1	0	19	4	5	4	3	3			1		1						1				1	2		1							1							2		2				1		2
4/5/2021 8:28:06	4/5/2021 8:33:48	1	1	33	5	5	5	3	5	2		1								2		2										1		2			1					1	2		2
4/5/2021 9:01:55	4/5/2021 9:07:14	1	0	16	4	4	4	4	4	2	2			2		1				2					2					1												2	1		1
4/5/2021 9:26:52	4/5/2021 9:28:38	1	0	8	3	5	2	4	3					2										1			2			1		1	1	2					1				2
4/5/2021 9:26:28	4/5/2021 9:31:20	1	0	23	4	4	3	4	3	1		1		2		1						1											1				2								2
4/5/2021 9:30:41	4/5/2021 9:32:44	1	1	3	3	4	4	5	3	2				1						2	2												1	2		1									2	2
4/5/2021 9:54:06	4/5/2021 9:57:37	1	0	13	4	3	1	1	2	2		2						2	1					1											1		1				2		2			2		1
4/5/2021 11:15:05	4/5/2021 11:20:32	1	0	22	4	4	4	4	3		2									2		1						1			2			1	1					1	2	1				1
4/5/2021 11:51:47	4/5/2021 11:57:39	1	0	13	5	5	5	5	5		1		2				2			2												1			1			1				2			1			1
4/5/2021 11:56:26	4/5/2021 11:58:01	1	1	12	2	4	4	4	5							2		1			1	2				2						1					1				2		2					1
4/5/2021 12:53:15	4/5/2021 12:58:56	1	1	11	3	3	3	2	3					2	2		1		1				1												1			2						1					2
4/5/2021 12:58:01	4/5/2021 13:04:56	1	1	13	3	3	4	3	3	1									1			2			2							1			2			2									2
4/5/2021 13:39:38	4/5/2021 13:46:12	1	0	6	5	5	4	3	5					2	2						1	2								1			2	1					1		2				1
4/5/2021 14:01:44	4/5/2021 14:08:32	1	1	9	3	4	5	3	4				1			1				2	1	2						1				1								2		1
4/5/2021 14:26:23	4/5/2021 14:28:29	1	1	24	4	3	3	2	3	1	1						2	2					2			1					1								2										2
4/5/2021 4:24:50	4/5/2021 14:33:45	1	0	37	4	4	3	4	4		2	1	2														2			1				1	1
4/5/2021 14:32:35	4/5/2021 14:36:59	1	0	14	4	4	4	3	3							1					1			1			2				2						2	2									2
4/5/2021 14:34:30	4/5/2021 14:39:08	1	0	52	3	2	2	3	2					2					1						1	1	2	1	2										2					1			1		2
4/5/2021 14:36:46	4/5/2021 14:46:40	1	0	53	4	3	3	3	3	2						2		2				2		1		1										2			2	2						2		1	2
4/5/2021 14:49:48	4/5/2021 14:57:24	1	1	18	4	4	4	3	4			1			1	1	1			2				1				2																		2			2
4/5/2021 15:03:42	4/5/2021 15:11:19	1	1	10	2	2	2	1	2				1						2	2			1				2	1						1										1		1
4/5/2021 15:06:47	4/5/2021 15:16:28	1	1	37	3	4	4	3	3											1		2			2		2					1	2					2			1	1
4/5/2021 15:51:50	4/5/2021 15:58:54	1	1	28	5	5	5	5	5	2	2						1	2	2				2												1				1		2								2
4/5/2021 16:06:09	4/5/2021 16:10:09	1	0	10	5	5	5	5	5				2				2	2													2				1	2	1					1		1
4/5/2021 16:36:16	4/5/2021 16:39:02	1	0	33	4	4	4	5	3				1	2					2		1		1												1		1								2	1
4/5/2021 16:35:50	4/5/2021 16:39:22	1	0	13	4	2	3	3	3		2													1		2		1					1		2			1				1						1
4/5/2021 16:36:09	4/5/2021 16:40:47	1	0	16	2	3	3	2	2											1	1	2	2								2	2			2				2										2
4/5/2021 16:45:02	4/5/2021 16:49:55	1	0	3	5	4	5	4	5	1	2						1		1		1									1	2														1		2		2
4/5/2021 16:44:42	4/5/2021 16:57:39	1	0	41	5	5	5	5	5									2	2										1			1		1			1	2					1			1
4/5/2021 17:21:51	4/5/2021 17:27:33	1	1	12	4	5	3	3	4	2	2		1	2									1											1			2							1					2
4/5/2021 17:37:44	4/5/2021 17:41:28	1	1	21	1	1	1	1	1						2						1		1		2		2								2		1						1
4/5/2021 17:56:57	4/5/2021 18:04:42	1	0	20	3	3	4	3	3					2					2	1				1	2							1				1
4/5/2021 18:01:31	4/5/2021 18:09:46	1	0	3	4	5	4	4	5				1	2			2	1								1			1					1							2	1	1
4/5/2021 18:40:50	4/5/2021 18:49:42	1	0	9	4	3	2	3	3		2		2	2		1								1				1		1																2
4/5/2021 18:57:11	4/5/2021 19:09:31	1	0	13	5	5	5	5	5	1					2					2			1					1	2							1				1
4/5/2021 20:09:01	4/5/2021 20:15:59	1	1	16	4	4	5	4	3			1		2		1							1										2	1				2		1					2
4/5/2021 20:36:05	4/5/2021 20:42:56	1	1	32	4	4	3	2	4	2	1			2				1													1		2			1				2	2			1
4/5/2021 21:11:54	4/5/2021 21:21:38	1	0	12	4	3	4	3	4											2	2							2	1		2		2				1		1	2	1							2
4/5/2021 23:10:53	4/5/2021 23:16:10	1	0	8	2	2	2	1	1	2		2					1									1				1				1	1													2
4/6/2021 1:46:06	4/6/2021 1:51:31	1	0	15	3	2	2	2	2	2						2	1	2		2													2			1					2							2	2
4/6/2021 2:32:36	4/6/2021 2:41:19	1	0	22	5	5	4	3	5								1					1			2	1							2		1		1							2
4/6/2021 3:00:35	4/6/2021 3:04:48	1	0	16	4	3	3	2	4	2			1										2					1				1				1		1	2
4/6/2021 3:02:47	4/6/2021 3:08:26	1	0	23	4	4	4	4	4			2				1				2											1	1		1			1							1		2
4/6/2021 3:09:54	4/6/2021 3:12:53	1	1	11	2	2	4	3	3				2			2		1						1		1	1					1							2							2			2
4/6/2021 3:08:27	4/6/2021 3:14:48	1	0	14	3	3	3	3	3			2			2			2					2						2		1							2				1		2					2
4/6/2021 4:30:26	4/6/2021 4:34:22	1	0	21	4	4	4	3	2												1		2					1		1						2	1	1		1								1
4/6/2021 4:36:17	4/6/2021 4:46:11	1	0	17	4	4	4	3	3									2				1					2			1				2			1	2		1							2	1
4/6/2021 5:12:17	4/6/2021 5:17:55	1	0	7	4	4	4	4	4						1						1							1		2				1		1		2			2					2
4/6/2021 6:47:34	4/6/2021 6:53:19	1	0	10	4	5	3	3	5	2					2	1						2				1					2			1								2
4/6/2021 6:51:21	4/6/2021 6:56:27	1	1	27	4	4	4	2	4			1		1										1					2				1				2	1									1
4/6/2021 6:51:58	4/6/2021 6:57:19	1	1	15	3	3	3	3	3							1	1	2				2	2											1		1										2	2	1
4/6/2021 6:55:44	4/6/2021 7:00:02	1	0	32	3	3	4	3	3	2		2	1					1		2			2				2
4/6/2021 6:59:36	4/6/2021 7:04:38	1	1	23	5	4	4	4	4			1										2	2		2				2	1		1													2	2
4/6/2021 7:15:41	4/6/2021 7:21:28	1	0	24	4	4	2	3	4						2			2				2				1			2			1						2							2	2	2
4/6/2021 8:12:19	4/6/2021 8:17:28	1	1	14	2	3	3	2	4				2	2	2													1		2				1				2				1	2	1			2
4/6/2021 10:08:12	4/6/2021 10:12:08	1	0	34	5	3	5	4	4		2				1		1							1	1				1				1							1					2	2
4/6/2021 10:26:36	4/6/2021 10:36:30	1	0	17	2	3	3	1	3		1				2		1		1														2			1		1		1		2		2	1
4/6/2021 10:44:29	4/6/2021 10:50:34	1	0	9	4	4	4	4	4		2												2			1			1		2					2	2						1					1
4/6/2021 10:47:38	4/6/2021 10:56:48	1	0	19	4	4	5	4	4		1				1	1	1			2									1							1				1							2
4/6/2021 11:46:57	4/6/2021 11:48:41	1	0	6	3	4	5	4	4	1				2				1				1						1			2				1							1
4/6/2021 12:54:10	4/6/2021 13:07:35	1	0	13	4	5	4	4	3		2	1					1					2		2										1		1							2					1
4/6/2021 13:20:52	4/6/2021 13:25:48	1	1	16	5	5	5	5	5									1		2		2		1					1		2					1					2	2		1
4/6/2021 14:05:54	4/6/2021 14:09:25	1	1	24	3	3	3	3	3		2						1	1			1			1					2				2								2				2	1
4/6/2021 14:20:25	4/6/2021 14:27:13	1	0	8	4	4	3	3	2									2		2	1					1			1				2				2				1			1		2		1
4/6/2021 14:30:37	4/6/2021 14:42:38	1	0	15	5	5	5	5	5		1									2	2		2							2			2				1				2	1		2			2
4/6/2021 15:17:36	4/6/2021 15:24:24	1	1	50	4	4	4	4	3	2		1			2				1													1				2	1			1		1
4/6/2021 15:20:32	4/6/2021 15:24:52	1	1	7	2	3	3	1	2	1	1		2						1				1								2		2														1	2
4/6/2021 16:10:24	4/6/2021 16:21:18	1	1	12	3	3	3	4	2							2					1	2	2		2		2									1							2
4/6/2021 16:16:55	4/6/2021 16:23:05	1	1	15	4	5	5	4	5	2		2			1														1			1					1	1	2			2			1			1	1
4/6/2021 16:31:14	4/6/2021 16:40:31	1	0	38	4	4	4	4	4	2	2										1									2			2			1	1		2		2		2						2
4/6/2021 17:22:09	4/6/2021 17:27:27	1	0	5	4	5	5	2	4						1		1		1		1											1	2				2			1		2
4/6/2021 17:44:30	4/6/2021 17:54:47	1	0	24	4	3	1	3	3								1				1	2			2	1						2			1													1	2
4/6/2021 18:59:28	4/6/2021 19:03:10	1	0	9	2	3	3	3	2					1						1										2	2	1					2	2	2	2
4/6/2021 23:40:04	4/6/2021 23:50:53	1	0	46	3	2	2	2	2			1					1				2			1					2		2			1					2			2						2
4/7/2021 0:05:24	4/7/2021 0:09:39	1	0	20	4	5	4	4	4			1							1			2				1	2									2		2				2		1
4/7/2021 0:18:55	4/7/2021 0:28:24	1	0	6	4	4	5	4	3	2		2	1	2																	1					2	1									2			1
4/7/2021 0:52:13	4/7/2021 1:00:32	1	1	13	4	5	4	3	5				1		1	1						2			2							1			1					1		2
4/7/2021 3:06:47	4/7/2021 3:14:39	1	1	13	5	4	5	4	5			2			2								1	1		1			1								2					1							2
4/7/2021 3:36:48	4/7/2021 3:43:26	1	0	6	4	4	4	4	3			2												1		1		1		1	2					1									1		1	2
4/7/2021 3:42:44	4/7/2021 3:50:23	1	1	9	3	4	4	5	3									1	1		1		1	1						2		1										2		2	2
4/7/2021 3:59:44	4/7/2021 4:05:11	1	1	28	5	4	4	4	5	2									1						2	1			1				2			1				2		2	2						2
4/7/2021 4:07:34	4/7/2021 4:20:49	1	0	22	5	5	5	5	5								1	2									2		2	1						1	1			1	2	1
4/7/2021 4:33:01	4/7/2021 4:38:58	1	1	13	3	4	3	3	4	2				2		1	2			2										1				2							2					2			2
4/7/2021 4:49:32	4/7/2021 5:06:50	1	0	12	3	3	4	5	4													2	1			1		1	2	2								2					2	1
4/7/2021 5:34:22	4/7/2021 5:58:30	1	0	12	4	3	4	4	4								1			2	2							1					1	1		1						1	2			2		1	1
4/7/2021 6:17:26	4/7/2021 6:22:26	1	0	7	2	2	3	3	2					2		1	1												1	1	2	1								1		1
4/7/2021 6:17:00	4/7/2021 6:23:22	1	1	9	3	2	4	3	2	2	2		2	2	2					2																	1							2	2			1
4/7/2021 6:51:49	4/7/2021 6:57:10	1	0	21	3	3	3	2	3		2	2		2					2				2									1						2										1
4/7/2021 6:52:51	4/7/2021 6:58:26	1	0	9	3	4	3	3	4	2	2		2		2		2									1						1													2
4/7/2021 8:11:23	4/7/2021 8:20:26	1	0	22	5	5	4	4	5											2	1				2						2			2	2	1				1			1						2
4/7/2021 9:46:01	4/7/2021 9:50:20	1	0	25	4	4	4	4	4				2				2					2										1	2			1		1	1								2
4/7/2021 10:08:36	4/7/2021 10:22:12	1	0	15	3	3	3	3	2	2		1			2							2			2		2										2
4/7/2021 10:45:22	4/7/2021 10:50:54	1	0	17	3	3	3	3	3	2		2	2			1	1								2										2				2					2					1
4/7/2021 10:44:42	4/7/2021 10:51:21	1	0	3	5	5	4	3	5			1								2			1					2			1					1		1				2		1
4/7/2021 12:25:20	4/7/2021 12:36:08	1	0	26	4	4	3	3	4		2		1	2				1					2						2			1								1	1		2						2
4/7/2021 13:53:38	4/7/2021 14:02:41	1	1	15	4	4	4	4	5		2					1				2												2	2			1	2		2	2	2				2
4/7/2021 16:18:12	4/7/2021 16:21:52	1	0	3	5	4	5	4	4			2			1			1			2				2						1							1			2					2		1
4/7/2021 17:31:37	4/7/2021 17:35:37	1	0	42	4	3	5	3	4			2			1		1		1													2		2		1						1			1		1	1
4/7/2021 19:22:08	4/7/2021 19:31:16	1	1	42	3	3	5	4	4										1	1		2		1										2	1	2				1	2							1
4/7/2021 19:34:49	4/7/2021 19:40:18	1	0	9	5	5	4	4	4								1		1			2		1					1					1			1				1	2		1		2		2
4/7/2021 19:39:34	4/7/2021 19:46:09	1	1	6	4	3	3	2	3	2				2	1				1										1							1	2				1	2
4/7/2021 19:48:06	4/7/2021 19:59:22	1	1	5	4	4	4	4	4			1		1							1					1	2	1	2										1								2
4/8/2021 1:10:44	4/8/2021 1:14:27	1	1	11	4	4	4	4	4			2	2	2	2		1							1	2															2
4/8/2021 3:19:40	4/8/2021 3:28:00	1	1	13	3	4	4	3	4		2							2											1			1		2		1	2							2
4/8/2021 4:24:50	4/8/2021 4:30:12	1	0	34	3	3	2	3	3			1			2	1	1				1				2									1					2		2		2	1	1
4/8/2021 4:37:36	4/8/2021 4:44:37	1	0	25	4	5	3	4	4							1	1					2						2			2					1		2	1		2		1	2				1
4/8/2021 6:14:36	4/8/2021 6:18:08	1	0	23	4	4	4	4	4		2									1						1		2				1		1				2	2	1
4/8/2021 6:28:10	4/8/2021 6:38:01	1	0	13	3	4	4	3	4			1				1			2			1						1						1		1							1	1				2
4/8/2021 7:10:01	4/8/2021 7:14:04	1	0	15	3	2	3	3	3				2	2									2				2	1						1				1	2	1					1
4/8/2021 7:11:15	4/8/2021 7:16:48	1	0	3	2	3	2	1	2									1								2				1	1	2			2			2	1	1					1		1		2
4/8/2021 8:31:55	4/8/2021 8:49:47	1	1	39	4	5	5	5	5				2				2												1	1	2	1						2			2	1
4/8/2021 9:03:24	4/8/2021 9:09:46	1	0	2	4	5	5	4	5	1		1									2		1												1	1	1								2		2		2
4/8/2021 10:40:14	4/8/2021 11:00:15	1	0	33	5	5	5	5	5						2											1		2	1	1		1		2							2		1						2
4/8/2021 11:47:57	4/8/2021 11:51:53	1	0	34	5	4	3	5	3	1			1			1				2		1								1							2			1						2
4/8/2021 12:16:34	4/8/2021 12:21:34	1	0	10	5	5	5	4	4			2					1						1				2		1	1	2									1		2			2
4/8/2021 13:42:43	4/8/2021 13:47:20	1	1	23	2	2	3	2	2					1						1								2			2	1	2		1				1	1									2
4/8/2021 15:53:39	4/8/2021 16:00:52	1	0	16	4	3	3	2	3		2					1	1			2													2	1				2	1				2	1			1	1
4/8/2021 16:20:27	4/8/2021 16:24:55	1	0	3	5	5	5	5	4									1		2				1				1		2	1					1					2							1
4/8/2021 16:36:59	4/8/2021 16:43:07	1	1	18	3	4	5	4	4	2	1	2	2			2				1								2											1				2	1				1
4/8/2021 16:55:14	4/8/2021 17:00:43	1	0	13	4	5	4	3	4				1		2					2	1											1			1			2		1
4/8/2021 19:54:07	4/8/2021 19:55:54	1	1	28	4	5	4	5	4				2		1	1					1				1					1								2	1				2			2
4/8/2021 19:56:02	4/8/2021 19:57:04	1	1	28	5	5	5	4	4					1						1			2					1				2	2	2									1	1		2
4/8/2021 20:17:43	4/8/2021 20:45:54	1	1	13	4	3	2	4	3	2					2				2			2	2					2				1										1				2
4/8/2021 20:47:12	4/8/2021 20:53:13	1	1	15	3	3	4	3	4				2		2				1		2						2				1		1							2		1						2
4/8/2021 21:20:50	4/8/2021 21:26:09	1	0	12	4	4	3	2	3	2				2															2	1	2		2	1													2
4/8/2021 22:51:27	4/8/2021 23:15:06	1	0	24	5	4	5	4	4				1				1						2			1		1			1	1							1						2		2	1
4/9/2021 0:56:12	4/9/2021 1:01:02	1	0	23	5	5	4	3	5						2			2			1	2		1							2							2				1				1
4/9/2021 3:43:20	4/9/2021 3:45:59	1	0	34	4	3	3	5	5				1					1		1	1	1											2		1									1	2
4/9/2021 4:13:02	4/9/2021 4:24:03	1	0	40	4	4	3	3	4	2	2					1	1								2	1				2												1		2		2	2		2
4/9/2021 4:29:36	4/9/2021 4:38:59	1	0	20	4	3	3	3	4						1		1			2	1		1									1					1		2					1					1
4/9/2021 4:40:21	4/9/2021 4:50:28	1	0	16	4	4	5	4	4		2					2			2			2				1									1	1									2		1		2
4/9/2021 4:44:06	4/9/2021 5:03:26	1	0	26	4	4	4	3	4		2	1		2		1		2						1													1												2
4/9/2021 6:46:51	4/9/2021 6:51:09	1	0	13	5	5	5	5	5										1	2	1									2				2	1			2			1						2
4/9/2021 8:00:20	4/9/2021 8:09:13	1	1	27	4	4	2	2	2				2								2				1	2			2	2			2						1		2
4/9/2021 8:23:47	4/9/2021 8:29:22	1	1	3	4	3	4	5	4				2		1		2	1	2			2												2													2	2
4/9/2021 9:42:38	4/9/2021 9:57:55	1	1	22	4	4	5	5	4				1								1					1	2						2	2				2
4/9/2021 9:58:25	4/9/2021 10:11:08	1	0	20	4	3	4	3	3			2	2				2					1											2	1				1		1									1
4/9/2021 10:03:32	4/9/2021 10:11:58	1	1	24	1	1	1	1	2			1				1	1	2						1	2				1												2		1			1	1
4/9/2021 10:04:02	4/9/2021 10:13:26	1	1	13	4	4	3	4	3			2		2	1		1				1			1							1								1						1		2
4/9/2021 10:26:48	4/9/2021 10:34:41	1	0	26	4	3	4	3	4	2				2		1									1	1							2	1					1						2			1
4/9/2021 10:20:21	4/9/2021 10:38:49	1	0	11	4	5	4	5	4		2	2		1		1							1			1									1					1		1	2				2
4/9/2021 10:55:31	4/9/2021 10:59:45	1	1	10	1	1	1	1	1						2			2					2			1	1			1								2			2	1		2
4/9/2021 10:59:54	4/9/2021 11:06:12	1	0	21	3	4	4	3	4								2			2	1	2			2		2	2																2					2
4/2/2021 11:46:38	4/2/2021 11:49:41		1	3	5	5	5	5	5
4/2/2021 13:31:46	4/2/2021 13:37:40		1	3	5	5	5	5	5
4/2/2021 13:40:28	4/2/2021 13:40:54
4/2/2021 13:39:55	4/2/2021 13:41:41		0	19
4/2/2021 13:38:48	4/2/2021 13:42:08		0	15	5	5	4	5	3
4/2/2021 13:41:27	4/2/2021 13:44:09		0	17	3	3	3	2	4	2									2		1			2							2	1	2
4/2/2021 13:39:13	4/2/2021 13:44:49	1	1	56	3	3	3	1	3							1						2	1		2	1	1					2								1		2		1
4/2/2021 13:42:53	4/2/2021 13:45:58		0	23	5	5	5	4	5			2													2		2		2	1							1	2			2		1
4/2/2021 13:42:03	4/2/2021 13:46:32	1	1	37	4	4	3	3	3				1						2			2		1									2	1	1											1	1
4/2/2021 13:40:04	4/2/2021 13:46:42	1	1	23	4	4	4	4	4	2					2					1									2	1	1				2										1
4/2/2021 13:44:53	4/2/2021 13:49:44	1	1	2	4	3	3	5	3				2	1					1	2					2		2									2			1					1
4/2/2021 13:49:49	4/2/2021 13:50:57		1	16	4	3	2	3	2
4/2/2021 13:50:54	4/2/2021 13:51:06
4/2/2021 13:46:23	4/2/2021 13:52:06	1	1	19	2	3	3	3	3				2	2					1	2							1	1				1									2		2				2
4/2/2021 13:50:08	4/2/2021 13:52:35		1	18	4	4	4	5	4								2	1				1				2	2	2	2
4/2/2021 13:48:25	4/2/2021 13:59:40	1	1	19	4	4	5	4	4			2			1					2	1			1				1		2										1				1			2
4/2/2021 13:50:41	4/2/2021 13:59:41		0	33	4	5	5	5	3			2	2				1	2								1							2	2
4/2/2021 13:53:43	4/2/2021 14:11:12	1	0	40	5	5	4	3	4		2		1									2			2						2	1				1			1	2							2
4/2/2021 13:53:35	4/2/2021 14:13:18	1	1	35	4	4	4	3	4						2	2			1		1				2				2					1						1							1
4/2/2021 13:50:31	4/2/2021 14:16:35	1	1	50	4	3	3	3	4			1	1								1									1	2			1		1										2		1
4/2/2021 14:25:42	4/2/2021 14:27:29		1	13	1	2	1	1	1
4/2/2021 14:27:07	4/2/2021 14:33:29	1	0	40	4	4	5	4	4								1	1									1				2	1			1	1					2		1
4/2/2021 14:34:40	4/2/2021 14:41:35	1	0	41	4	4	3	3	4	2	2				2								1	1		1											1								1				2
4/2/2021 14:47:53	4/2/2021 14:51:08	1	0	25	5	5	5	5	5						1	2	1			2	1	2	2																				2	1	2	2		1
4/2/2021 15:05:56	4/2/2021 15:12:28	1	1	17	3	3	3	3	3					1	1										2		2	2						2				2
4/2/2021 15:11:52	4/2/2021 15:15:48		1	27	5	5	5	4	4								1					2		1	2								2	2				2	1	1		1			2
4/2/2021 15:28:51	4/2/2021 15:30:46		1	21	5	5	3	3	5										1			2			2	1			2					2				2								2
4/2/2021 15:30:46	4/2/2021 15:31:00
4/2/2021 15:22:22	4/2/2021 15:34:21	1	0	16	4	4	4	4	5		2						1	2										2		1				2	1							2	1				2
4/2/2021 15:37:11	4/2/2021 15:46:46	1	1	46	3	4	2	2	4		2				2	1					1									2				2			1		2		1			1				2
4/2/2021 15:53:31	4/2/2021 15:53:53		0	28	4	3	4	3	3
4/2/2021 15:44:48	4/2/2021 15:58:01		0	9	3	3	2	2	2
4/2/2021 15:55:54	4/2/2021 15:58:28		1	38	4	4	4	3	4
4/2/2021 15:55:58	4/2/2021 16:00:00		0	31	4	4	4	3	4	2		1		1			1				1				2											2
4/2/2021 16:00:13	4/2/2021 16:03:21		0	31	4	3	4	4	4					1		1			1								2		1		1							2
4/2/2021 16:25:46	4/2/2021 16:27:42	1	0	13	5	4	4	4	5		1					1		1			1			1				1									2		2								1	1	2
4/2/2021 16:47:00	4/2/2021 16:49:55		0	15	4	2	3	3	3				1						1				1	1				1					2			1									2		2		2
4/2/2021 16:49:55	4/2/2021 16:49:58
4/2/2021 17:00:52	4/2/2021 17:05:36	1	0	42	4	4	4	3	3								1		1		2						2			2	2							2				2
4/2/2021 16:56:58	4/2/2021 17:05:36	1	0	35	4	5	5	4	4				2							2					2							1		1	1	1								1	2			1	2
4/9/2021 17:05:23	4/9/2021 17:08:05	1	1	18	2	3	4	3	3	1									1					2					1	2	1		2														2	2
4/2/2021 17:03:08	4/2/2021 17:11:21	1	0	6	5	4	5	4	5	2	2	2				1							2									1		2												2
4/2/2021 17:21:19	4/2/2021 17:23:57		0	18	5	5	2	3	5
4/2/2021 17:37:20	4/2/2021 17:44:55	1	1	18	4	4	3	3	4			2		2						2		1	1							1	2								1		2
4/2/2021 17:50:06	4/2/2021 18:08:10	1	1	55	5	5	4	5	5	2				2	2					1			2												1	2								1				1	2
4/2/2021 16:59:06	4/2/2021 18:16:36		0	11	3	3	2	2	3	2		2			1		2	1																	1			2
4/2/2021 18:22:35	4/2/2021 18:27:53	1	0	49	5	5	5	5	5	2		1	1											1					1	2		1												1
4/2/2021 18:40:12	4/2/2021 18:44:58		1	18	4	3	4	5	4		1		2	2									1												2	1	2
4/2/2021 19:42:37	4/2/2021 19:51:55		0	11	5	5	5	5	5
4/2/2021 19:53:43	4/2/2021 19:54:54		0	9	4	3	5	3	4
4/2/2021 19:54:59	4/2/2021 19:55:33		0	18	5	3	4	4	5
4/2/2021 19:53:39	4/2/2021 19:55:56		0	18	4	5	3	4	4														1	2	1		2					2			2			1
4/9/2021 19:55:24	4/9/2021 20:01:15	1	1	22	4	4	4	4	4		2			2					1								1	1		1				1														1
4/2/2021 20:18:52	4/2/2021 20:23:40	1	0	16	5	5	5	5	5		1	1		1		1					2		1							2															1
4/2/2021 20:18:28	4/2/2021 20:29:57		0	29	4	5	5	5	4		2		2			1			1									1							1			1
4/2/2021 20:23:48	4/2/2021 20:56:06		0	20	3	3	4	4	4		1								2	2	1	1						2							2
4/2/2021 20:57:12	4/2/2021 21:07:37	1	0	54	5	5	5	4	5		2	1												1	2	1					2		2										1	2			2
4/2/2021 21:09:49	4/2/2021 21:09:55
4/2/2021 22:31:33	4/2/2021 22:37:19		1	16	5	4	4	4	5		1	2	1					1										1						1				1
4/2/2021 22:46:55	4/2/2021 22:49:05		1	12	3	4	2	4	5					2		1						2								1	1				1			1
4/9/2021 22:56:43	4/9/2021 23:03:52	1	1	23	5	5	5	5	5	2									2			2		1					1		1					2				1	2		2	1					2
4/9/2021 23:51:19	4/9/2021 23:55:07	1	1	17	3	4	5	4	3				1			1								1		1		1				1	1																1
4/2/2021 23:57:46	4/3/2021 0:02:01		1	23	4	3	3	4	3		1	1			1				2				1									1					1
4/3/2021 0:02:06	4/3/2021 0:15:05	1	1	23	5	3	4	5	3											2		2	1						2		2				2			1	1									2	1
4/10/2021 0:47:59	4/10/2021 0:54:16	1	1	8	4	5	5	4	4				2									1	2						1	1			2	1									1		1			1	2
4/3/2021 1:21:56	4/3/2021 1:30:34	1	0	45	5	5	5	5	5					2			1				1						2			1				1				1		2
4/3/2021 1:55:07	4/3/2021 1:59:08		1	16	3	3	4	3	4	1				1		2								2		2			2							1
4/3/2021 1:57:34	4/3/2021 2:19:59	1	1	13	5	4	4	3	4		1			1				1				2		2							2		1							2					1
4/3/2021 2:10:18	4/3/2021 2:24:19		0	21	4	4	4	4	4						2					1				1									2		1	1	1
4/3/2021 2:31:22	4/3/2021 2:39:50	1	0	47	4	4	3	3	4		2						1			1									1		2			1				2			2	2			1
4/3/2021 2:39:54	4/3/2021 2:41:45		0	14	5	5	5	5	5
4/3/2021 3:35:31	4/3/2021 3:38:04		0	16	3	5	5	1	3
4/3/2021 3:35:59	4/3/2021 3:42:20	1	1	32	3	4	4	4	3									2	2					2				2			1	1						2			2		2		2				1
4/3/2021 3:35:34	4/3/2021 3:42:51	1	0	28	3	3	3	3	3					2			1		1							1							2	1		1							2		2				2
4/10/2021 3:40:49	4/10/2021 3:46:01	1	1	19	2	2	2	2	3	2														1			2	2	1	2							1		1		2
4/3/2021 3:48:58	4/3/2021 3:51:13		1	11	3	3	2	4	2
4/3/2021 3:50:16	4/3/2021 3:54:03		0	26	3	4	2	3	4
4/3/2021 4:09:42	4/3/2021 4:16:29	1	1	44	2	2	2	2	2					2			1	1	2				1						2	1									1			1		1			1		2
4/3/2021 4:21:04	4/3/2021 4:26:32	1	0	46	5	5	5	5	5		2			2				2					2			2				1			2								2			1		2			1
4/3/2021 4:45:54	4/3/2021 4:49:28		1	22	3	3	3	3	3
4/3/2021 4:02:17	4/3/2021 4:53:30	1	1	53	3	4	3	4	3			1				2				2			2		2							1	2															1
4/3/2021 5:09:36	4/3/2021 5:11:27		0	9	4	4	4	5	5				1				1			2							2		2		2			2
4/10/2021 5:26:09	4/10/2021 5:32:01	1	0	9	3	2	2	2	4			2				1			2										1		2		2	2							2		1	1				1
4/10/2021 5:24:25	4/10/2021 5:32:49	1	0	18	5	4	4	3	3	1			2														1	1	1			1						2				1							2
4/10/2021 5:37:52	4/10/2021 5:43:52	1	0	21	5	5	5	4	5	2						1		1								1			2	1		1															1
4/10/2021 6:16:10	4/10/2021 6:20:01	1	0	10	3	3	2	2	3	2		1			2		1				1			1														2			2						2	1
4/10/2021 6:14:06	4/10/2021 6:22:23	1	0	1	5	5	5	4	4			2				2	2	1				1	1												1				1			2					2
4/10/2021 6:18:12	4/10/2021 6:26:30	1	0	9	4	5	4	4	4	2					2		2			2					2		1											2						2				2
4/10/2021 6:40:02	4/10/2021 6:44:29	1	1	12	3	3	3	3	3				2				1					2							2						1	1		2						2					1
4/3/2021 8:05:53	4/3/2021 8:06:36		0	6	3	3	3	3	3		2				2			2		2	1			1		1																1	2				2
4/10/2021 7:57:25	4/10/2021 8:17:00	1	0	24	4	4	4	4	5		2	2							2		1				1				2							1					2		2	2			2
4/3/2021 8:34:58	4/3/2021 8:43:04	1	0	14	5	5	5	2	5	2	2	2							2		1	2															1		1						2
4/3/2021 8:40:55	4/3/2021 8:45:07		1	33	4	5	5	4	5
4/10/2021 9:04:33	4/10/2021 9:07:11	1	1	4	4	3	3	4	3		2					2	1						1					1	2		1									1					2				2
4/3/2021 9:54:38	4/3/2021 10:03:53	1	0	43	5	5	5	4	5									2					2		2				2					1		1		2			2	1	2					1
4/10/2021 10:18:02	4/10/2021 10:23:28	1	0	19	5	5	5	3	5			1	1								1							2	2						1		1		2	1				2				1	2
4/10/2021 10:24:41	4/10/2021 10:33:46	1	1	21	5	4	4	5	3							2					1			1	1	2						1					1				1			1	2
4/3/2021 11:19:54	4/3/2021 11:26:50	1	1	17	5	5	4	4	4	1	1		2				1												1								1	2		2							1
4/3/2021 11:25:47	4/3/2021 11:32:02		0	25	5	5	5	4	5	2			2									2	2			1			2			1
4/10/2021 11:56:20	4/10/2021 12:02:35	1	0	46	4	4	3	2	4	2	2					1										1			2	1		1								1		2		1
4/3/2021 12:02:44	4/3/2021 12:11:10	1	1	27	3	4	4	3	4	1				2									1	1			1							2				2	2				2			2
4/3/2021 12:24:17	4/3/2021 12:31:06	1	0	22	4	5	4	3	5		2	2									1					1			2			1						2				1
4/3/2021 12:32:59	4/3/2021 12:37:36		0	56	3	4	3	3	4	2	1						1											1						1		2		2					2						2
4/3/2021 12:35:49	4/3/2021 12:52:01	1	1	14	5	5	5	5	3	2	2	2				1						1						1					1								2
4/10/2021 13:16:27	4/10/2021 13:20:42	1	0	8	3	3	3	3	3		2	1	2						2					1						1		1							2	1		2							2
4/10/2021 13:22:42	4/10/2021 13:28:46	1	1	15	3	4	3	4	3				2	2		1				2		2			2				2																1	2
4/10/2021 13:19:05	4/10/2021 13:34:24	1	0	23	2	2	5	2	2				2		2			2								1								1			1	2		1		1							1
4/10/2021 13:40:41	4/10/2021 13:42:32	1	1	8	4	4	3	3	4	1				2													2				1	1	2		1				1			1
4/10/2021 13:43:44	4/10/2021 13:49:18	1	0	40	5	5	4	4	5										1					1		1					2	1		1	1							2
4/10/2021 14:04:03	4/10/2021 14:19:49	1	0	45	4	4	4	3	3	2							2	2										2	1	2		2							2			1				1			2
4/10/2021 15:00:36	4/10/2021 15:07:01	1	0	18	4	4	5	4	4		2	1										1		1		1				1								2	2
4/10/2021 15:31:55	4/10/2021 15:37:13	1	0	5	5	4	4	4	3	1						1				1	1			2							2						2						1		1
4/10/2021 15:43:05	4/10/2021 15:48:29	1	0	35	4	3	3	5	5											1			1	1		1					2				1	2												1
4/3/2021 15:43:02	4/3/2021 15:50:41	1	0	6	4	3	3	3	3			1	1		2										2			1							1		1		2	1		1
4/10/2021 15:53:02	4/10/2021 15:59:07	1	0	6	5	5	5	5	5						2								1			1		1				1		2	1				1					1
4/10/2021 15:25:44	4/10/2021 16:03:06	1	1	37	4	4	4	5	4			2			2							2	1		2						1							1	1
4/10/2021 16:39:18	4/10/2021 16:41:01	1	0	16	3	2	1	1	2						2					1				1			1				2			2	2				1										2
4/10/2021 16:40:06	4/10/2021 16:51:27	1	1	5	5	5	3	4	3				2					2	1									1	1				2	2					1	1						2		1
4/3/2021 16:50:54	4/3/2021 16:51:29		0	5	5	5	4	5	5
4/10/2021 16:56:42	4/10/2021 17:01:11	1	0	11	5	5	5	5	5		2				1				2		1								2		1						2		1	1			1				1
4/10/2021 17:41:33	4/10/2021 17:49:13	1	1	14	5	5	4	3	4									1		2			2						1				1		2		1							1	1			1
4/10/2021 18:06:51	4/10/2021 18:09:05	1	1	16	3	4	3	3	3	2			2		2		2						1							2			2										1		2
4/10/2021 18:12:37	4/10/2021 18:18:38	1	0	10	5	4	3	4	4							1	2				1		2							2			2					1
4/3/2021 19:37:02	4/3/2021 19:46:48	1	0	41	3	3	2	3	3		2	1							1	1		2			2						1									1		1			2	2
4/10/2021 19:57:27	4/10/2021 20:01:37	1	1	16	1	1	1	1	1								1			2	1	1				1			2									1				2		1					1
4/3/2021 20:30:59	4/3/2021 20:31:23
4/3/2021 20:30:30	4/3/2021 20:36:31	1	0	19	3	4	5	3	4		1										2	2	1			2						1					2			1		2						1
4/10/2021 20:57:56	4/10/2021 21:02:35	1	0	18	1	4	1	2	3							1			1		1				1				2	1	1
4/10/2021 20:56:21	4/10/2021 21:09:00	1	0	21	4	4	4	3	3				1						1			1		1			2	2			1
4/10/2021 23:50:15	4/10/2021 23:57:45	1	1	18	5	3	4	4	3			1					1	1							1						1	2		2									2					2
4/4/2021 1:58:34	4/4/2021 2:07:45	1	0	25	3	2	1	2	2	2							2			2			1						2		1	1											1
4/11/2021 2:24:36	4/11/2021 2:31:45	1	0	10	5	5	4	4	5									2				1					2	1					2			2	1			1
4/4/2021 2:52:34	4/4/2021 3:06:53	1	0	13	5	5	5	4	5		1		1				2		2							1		2		2									1									1
4/4/2021 3:36:13	4/4/2021 3:44:08		1	4	5	5	5	3	3
4/11/2021 4:20:17	4/11/2021 4:26:13	1	0	23	4	4	4	3	4							1	1	2							2	1	2											2											2
4/11/2021 4:37:46	4/11/2021 4:46:41	1	1	10	5	5	5	4	4								1			2			1					1				1		1	2				1		1				1			1
4/4/2021 5:37:05	4/4/2021 5:39:06		1	31	3	3	3	2	2
4/4/2021 5:38:15	4/4/2021 5:40:01		1	19	2	2	3	2	2						2					2			1			1		2					2	1
4/11/2021 5:43:49	4/11/2021 5:54:13	1	1	4	3	5	5	5	5		2		2														2		2			1	2				1			1		1			2	2
4/11/2021 5:50:31	4/11/2021 5:55:20	1	1	28	4	4	4	4	4		2							1				2	1				2			2	1																1	1	2
4/11/2021 6:29:35	4/11/2021 6:41:42	1	0	31	5	5	5	3	4	2						1						2	2			1					2	1								1		2					1
4/4/2021 6:41:44	4/4/2021 6:42:10		1	20	3	2	3	3	3
4/11/2021 7:06:54	4/11/2021 7:11:42	1	1	20	4	4	3	4	3				2			2					1							1			1	1		2													2
4/11/2021 7:11:05	4/11/2021 7:15:12	1	0	18	4	3	3	2	3	1		1			2			1		2		1													1							1
4/4/2021 8:09:05	4/4/2021 8:10:17		1	15	3	3	3	3	3
4/4/2021 9:31:47	4/4/2021 9:33:20		1	53	1	1	1	1	2
4/4/2021 9:58:03	4/4/2021 9:58:24		0	8
4/4/2021 9:51:44	4/4/2021 10:11:54	1	1	19	3	2	4	3	4	2		2									1		2			2					1							1		1							2	1
4/4/2021 11:38:38	4/4/2021 11:47:06	1	1	19	4	4	5	4	4			1			1	2					1				2				2				2						1	1			2
4/11/2021 12:11:33	4/11/2021 12:15:21	1	1	11	3	3	3	2	3			1	2	2								2		1							1					1								2
4/11/2021 12:11:18	4/11/2021 12:16:54	1	1	11	3	3	4	4	3						1			1	1		1		1									1		1						2					2	2			2
4/11/2021 12:10:29	4/11/2021 12:16:57	1	0	11	2	2	3	3	2		2		1		1	2						1										2						1	1					1				2
4/11/2021 12:10:08	4/11/2021 12:17:02	1	0	45	4	4	4	3	4	2							1				1	2						1			2							2			2		1				1
4/11/2021 12:13:59	4/11/2021 12:17:08	1	1	11	4	4	4	5	3			2		1						2		2				1	2			1													1
4/11/2021 12:10:48	4/11/2021 12:17:09	1	0	47	5	5	5	4	5	2			1			2												2		2	2				1					2		2							2
4/11/2021 12:10:22	4/11/2021 12:17:11	1	1	39	2	2	2	2	2																				1	1		2	2	2	1	1			2			2					2		2
4/11/2021 12:10:34	4/11/2021 12:17:37	1	0	15	3	4	3	3	4					2		1		1	2						2						2					1					1			1		2
4/11/2021 12:14:59	4/11/2021 12:18:09	1	0	6	4	3	3	4	4				1					2	2		1			1										2				1								2			2
4/11/2021 12:10:18	4/11/2021 12:18:16	1	0	12	4	5	5	4	5		2									2				2	1		2		2									2							2				2
4/11/2021 12:15:53	4/11/2021 12:18:36	1	0	11	4	4	3	3	4			2	1		2	2										1						2		2						1							2	2
4/11/2021 12:13:32	4/11/2021 12:18:41	1	1	41	3	3	3	3	3				1		2	2				1			1			1					2										2				1		1
4/11/2021 12:11:06	4/11/2021 12:18:47	1	0	46	4	4	4	4	4		2	1			2							2			2							1					1			1	2		1	1	2
4/11/2021 12:15:08	4/11/2021 12:19:13	1	1	16	3	4	3	2	3					2		1	1	1						1		1								2							2			1	1	2
4/11/2021 12:12:00	4/11/2021 12:19:41	1	0	46	4	4	3	3	4						2		1				1				2		2						2	1										2		1		2
4/11/2021 12:13:06	4/11/2021 12:19:44	1	0	45	4	4	4	4	4		2		1				1		1	2			1									2									1		2					1
4/11/2021 12:13:01	4/11/2021 12:20:13	1	0	27	3	3	3	3	3		2	2	1					2		1					2						2								2
4/11/2021 12:12:47	4/11/2021 12:20:37	1	0	7	3	4	4	4	4	2				2			1				1							1			2					1			1								2
4/11/2021 12:16:10	4/11/2021 12:21:12	1	0	28	4	5	4	4	4		2			2		1									2				1			1						2				2	1
4/11/2021 12:17:09	4/11/2021 12:21:58	1	0	11	4	5	5	5	4					2						2	2			1				1		1								1				2						1
4/11/2021 12:10:57	4/11/2021 12:23:06	1	0	41	5	5	4	3	5					2		1	1		1	1				1														2	1	1								1	2
4/4/2021 12:16:50	4/4/2021 12:24:04	1	0	19	5	4	3	4	4		2		1			2												1		1				1	1						2				2
4/11/2021 12:19:17	4/11/2021 12:24:26	1	0	9	4	4	4	4	4								1	1			1	1										1			1	1									1
4/11/2021 12:19:13	4/11/2021 12:25:50	1	0	53	5	5	5	5	5					2			2			2	1				2				2								2		2			2					2
4/11/2021 12:18:17	4/11/2021 12:26:06	1	0	32	3	3	3	3	3				1			1	1	2	2		1											1							2				1			2
4/11/2021 12:21:51	4/11/2021 12:26:49	1	0	13	4	5	4	4	4	2	2	1				2				2										1	1										2			1
4/11/2021 12:18:13	4/11/2021 12:27:28	1	1	16	5	4	5	4	5	1			1							1					2							2	2		1									2			1		1
4/11/2021 12:23:50	4/11/2021 12:27:37	1	0	15	5	5	4	3	5	2	2	2			2					2										2		1								1	2							1
4/11/2021 12:20:26	4/11/2021 12:28:47	1	0	48	4	3	4	4	4							1		2	2	2					2	1									1					1		2	2
4/11/2021 12:16:53	4/11/2021 12:29:16	1	0	38	4	5	4	4	5			2		2			1		1						2				2								1				2		2		1	1			2
4/11/2021 12:22:07	4/11/2021 12:30:36	1	1	15	5	5	5	5	5							1	1				2			1				1							1			2									1	1
4/11/2021 12:18:57	4/11/2021 12:30:50	1	0	47	5	5	5	4	5		2	1															2		2	2				1		1			1				1	2		2
4/11/2021 12:22:10	4/11/2021 12:31:02	1	0	44	3	3	2	2	2							1	1			2			2					2			2						1		2						1			1
4/11/2021 12:11:23	4/11/2021 12:32:01	1	0	36	2	3	4	3	4			1						2			1				2			1	1					2								1
4/11/2021 12:25:58	4/11/2021 12:32:04	1	0	29	4	3	3	3	4			1			2		2			2									1					1	1											2
4/11/2021 12:26:49	4/11/2021 12:32:43	1	0	21	4	4	4	4	4			1								2		2	1						2	1					1								2					1	2
4/11/2021 12:28:03	4/11/2021 12:32:56	1	0	12	3	3	4	3	3	2			1						1										2		2				1		2							1
4/11/2021 12:29:27	4/11/2021 12:33:03	1	0	24	3	2	2	3	2					2								2		1				2				1	2	1						1
4/11/2021 12:29:30	4/11/2021 12:33:32	1	0	11	3	3	3	3	4				2		1				2		1					1			1				2									2							2
4/11/2021 12:31:32	4/11/2021 12:35:44	1	0	31	1	1	1	1	1		2	1									1				2		2		1				2							1	2
4/11/2021 12:26:28	4/11/2021 12:36:59	1	1	29	2	4	3	3	1				1				1			1		2		2	2			2																			1
4/11/2021 12:31:14	4/11/2021 12:37:41	1	1	7	4	5	3	3	3	2				2							1							1					2	2		1						1	2			2	2		2
4/11/2021 12:31:18	4/11/2021 12:38:36	1	1	60	2	2	2	2	2			1			1				1		1												1	1		1				1		1			1
4/11/2021 12:29:18	4/11/2021 12:39:39	1	0	22	3	1	3	1	2	2	2		2					1	2											2			2									2		2		2	2		2
4/11/2021 12:35:10	4/11/2021 12:39:43	1	0	42	4	4	3	3	4				1						1			2	2	1	2				2															1	1	2
4/11/2021 12:29:30	4/11/2021 12:39:54	1	1	16	4	5	4	3	5		2	2	2	2					1									1										2		1		1							2
4/11/2021 12:30:21	4/11/2021 12:40:09	1	0	14	4	4	4	4	4						1	2				1				1							1		2					2	1					1				1
4/11/2021 12:38:29	4/11/2021 12:40:23	1	1	14	4	3	4	4	3			2				1		2		1									1					2	2				2		1					1
4/11/2021 12:31:05	4/11/2021 12:42:09	1	1	12	3	3	3	2	3					2							1			1		1	1	1			2								1	1	1	2					2
4/11/2021 12:39:47	4/11/2021 12:43:37	1	1	25	3	3	2	3	3	2									2		1	2	1				2						2														2		2
4/11/2021 12:40:33	4/11/2021 12:46:02	1	1	18	5	4	3	5	4			2			1	2								1			1	2		1											2							2
4/11/2021 12:41:37	4/11/2021 12:47:52	1	1	18	3	3	3	3	3	2			2		1																2				1		1	1		1					1			1
4/11/2021 12:39:41	4/11/2021 12:48:14	1	0	34	4	4	3	3	4						2					2		2		1						2					1		1		1		2	1
4/11/2021 12:44:17	4/11/2021 12:48:43	1	1	11	3	4	4	2	4									2	1		1			1								1				1		1	1									2
4/11/2021 12:44:03	4/11/2021 12:50:21	1	1	37	3	3	3	3	3		2		2						2				2							2				1			1					2
4/11/2021 12:46:37	4/11/2021 12:51:48	1	1	13	4	5	3	3	4							1						1			2			1		1			2					2			1	1	2						2
4/11/2021 12:45:24	4/11/2021 12:53:16	1	0	47	5	5	5	5	5	2			1	2															2		1		2				1			1	2	2	2		2
4/11/2021 12:45:27	4/11/2021 12:53:20	1	1	38	3	3	2	2	3		2	1	2		2			2		1																1						1			1
4/11/2021 12:49:28	4/11/2021 12:54:18	1	1	7	5	5	3	2	4								1				1		1	1			1									2		1					1			1
4/11/2021 12:47:21	4/11/2021 12:55:01	1	0	46	5	5	5	5	5						2	1	2								2							1	2	1
4/11/2021 12:50:35	4/11/2021 12:55:17	1	0	8	4	4	3	4	4					2			1					2		1		1	2										1
4/11/2021 12:46:44	4/11/2021 12:55:26	1	1	20	4	4	5	3	4			2		2	2				1										1	1				2								1		2	1
4/11/2021 12:52:18	4/11/2021 12:57:01	1	0	27	5	5	4	4	4	2				1			1						2							2		1				1					2		1	1				2
4/11/2021 12:55:40	4/11/2021 12:59:35	1	1	17	5	3	4	2	3	1		2									2				2						2		2		2					1			2	1	2
4/11/2021 12:48:20	4/11/2021 12:59:58	1	0	32	4	4	3	3	4							1	2	2					2	1									2					2							2		1
4/11/2021 12:58:34	4/11/2021 13:01:43	1	0	18	4	4	4	5	5	1		2							1		2							1							1			1				2
4/11/2021 12:58:08	4/11/2021 13:04:59	1	1	11	5	5	5	5	5	2	2			2					1											1				2			1					2
4/11/2021 13:05:52	4/11/2021 13:10:34	1	1	14	5	5	4	4	5		2		2		2				2			1												1				2		1			2
4/11/2021 13:05:08	4/11/2021 13:10:34	1	0	9	3	3	3	3	3					1					1	2							2					1				1	1			1		2		1				1	2
4/11/2021 13:06:19	4/11/2021 13:10:51	1	1	9	4	5	5	5	4										1	2						1		2		1	1						2							2	2
4/11/2021 13:04:35	4/11/2021 13:11:00	1	0	44	3	3	3	3	3			1									1			1	2					1					1	1											1	1	2
4/11/2021 13:01:24	4/11/2021 13:11:02	1	0	44	4	5	4	3	4			1					1	2	1		1										1			1						1					2
4/11/2021 12:56:16	4/11/2021 13:13:56	1	0	12	4	4	3	1	4	1		1									1						2				1		2	2					2					1			2
4/11/2021 13:10:48	4/11/2021 13:18:54	1	0	37	5	4	5	5	4				1	2					1	2				1								1			1								1		2	2	1	1
4/11/2021 13:14:34	4/11/2021 13:24:31	1	0	52	5	5	4	4	5	2				2	2			2				2	2										2										1				1
4/11/2021 13:13:44	4/11/2021 13:25:20	1	0	45	4	5	5	4	5	2				1					1			2		1													1	2	2			1			2	2		1
4/11/2021 13:19:55	4/11/2021 13:27:20	1	0	46	4	3	3	3	3								2	1	1						2	1		1									1			1			2			2
4/11/2021 13:19:32	4/11/2021 13:28:40	1	0	25	5	5	4	3	4			1			2		1			2				1								1			1													1
4/11/2021 13:23:51	4/11/2021 13:29:45	1	0	20	4	3	4	3	4			2	2										2		2		2									1	1				1			1		1
4/11/2021 13:27:20	4/11/2021 13:32:24	1	0	31	5	5	4	2	5							1				1				1	2		2	1										2									2	2
4/11/2021 13:27:28	4/11/2021 13:32:28	1	1	14	1	1	1	1	1			1					1	2						2			2							2	1				1			2	2					2
4/11/2021 13:27:49	4/11/2021 13:33:39	1	0	23	4	4	5	4	3			2		1						2								1		1	1	1									2	2					1
4/11/2021 13:30:04	4/11/2021 13:36:19	1	0	38	5	5	5	3	5			2			2		1					2						2	2	2													2
4/11/2021 13:33:04	4/11/2021 13:39:30	1	0	33	3	2	1	1	2				1					2			1	2		1		1							2											1	1		1	1
4/11/2021 13:34:34	4/11/2021 13:40:18	1	0	8	5	5	4	3	3					2			2				2	2	1		1							1									1			1					1
4/11/2021 13:34:43	4/11/2021 13:41:25	1	0	47	4	4	4	4	4	2	1															2	2			1				1				2		1	2								1
4/11/2021 13:36:34	4/11/2021 13:41:38	1	0	43	3	3	3	3	3		2		1				1									1	2			1				1					2			2
4/11/2021 13:36:52	4/11/2021 13:44:26	1	0	14	4	4	3	3	4	2				1										1			2								1	1	1				1
4/11/2021 13:39:45	4/11/2021 13:45:08	1	1	23	3	3	3	3	3																	1	2	1	1					1			2	1				1			2
4/11/2021 13:37:18	4/11/2021 13:45:28	1	0	20	5	4	5	4	4						2						1	1	1			1		1						1					1									2
4/11/2021 13:39:25	4/11/2021 13:45:48	1	1	9	3	4	3	3	5							1	1	2							2		1									1	1			1			2	2	2
4/11/2021 13:38:00	4/11/2021 13:46:32	1	0	33	4	3	4	3	3		2						1		1		1	2												1				2			2		1						1
4/11/2021 13:44:20	4/11/2021 13:48:37	1	1	17	3	4	5	4	3		2		2						1			2	2					2	1															2	2
4/11/2021 13:38:34	4/11/2021 13:50:07	1	1	46	1	5	5	5	5	1	2			1										1	2		2			1																		1	2
4/11/2021 13:42:29	4/11/2021 13:51:11	1	0	46	5	5	5	4	4	2			1		2													1	2			2						2	2			2			1	1
4/11/2021 13:43:49	4/11/2021 13:51:41	1	1	27	4	4	3	3	4				1	2		2					2									2			2				1			2		1			1		2
4/11/2021 13:45:34	4/11/2021 13:53:51	1	1	23	2	3	3	3	2	2	2	1		2								1									1	1								1	2			1
4/11/2021 13:46:47	4/11/2021 13:54:37	1	0	16	4	4	4	4	4	2			1					1								1				1						1	1					2	2			2
4/11/2021 13:45:28	4/11/2021 13:54:54	1	1	26	2	2	2	4	2					2	2											1				2			2		2			2											2
4/11/2021 14:16:17	4/11/2021 14:23:31	1	0	56	3	4	3	3	3						2		1	1		2										1			2					2		1	2								2
4/11/2021 14:19:33	4/11/2021 14:26:05	1	0	20	4	5	4	3	4		2	2						2		2	1													1	1					1	2								2
4/11/2021 14:19:57	4/11/2021 14:28:59	1	0	31	3	3	2	2	3	2		2			2		1								2			2									1							2		2	1
4/11/2021 14:23:13	4/11/2021 14:29:05	1	0	17	4	4	4	3	4		2									2	1	2			2				1							2			2	1			2
4/11/2021 14:22:21	4/11/2021 14:29:54	1	0	4	5	5	5	4	5		1			2			1				1		1		2						2										2	1	2					1
4/11/2021 14:29:11	4/11/2021 14:32:43	1	1	19	4	3	3	2	3		2		1	2							1									2		1						2					2	1		2
4/11/2021 14:24:55	4/11/2021 14:35:43	1	0	43	3	4	4	4	4				2										1			1		1			1		1					2		2	1	2
4/11/2021 14:42:13	4/11/2021 14:47:25	1	1	16	4	4	3	3	4	1			2		1	1												1								2		1	1	2			2						2
4/4/2021 14:44:38	4/4/2021 14:56:11	1	0	48	3	4	3	3	3			2		2										1	2			1							1		1												1
4/11/2021 14:42:49	4/11/2021 14:57:11	1	0	8	4	4	4	4	5			1						1			1		1				1				1					1									2	2	2	2	1
4/4/2021 15:02:56	4/4/2021 15:04:00		0	27	3	4	4	3	4
4/11/2021 14:55:30	4/11/2021 15:05:34	1	1	48	3	5	3	3	3					1		2		1	2															1			1	2	1			1	2						2
4/11/2021 15:02:37	4/11/2021 15:06:13	1	0	13	4	5	4	4	5		1			2							1			1		1			2		1									1					2		1
4/11/2021 15:02:39	4/11/2021 15:06:28	1	0	17	1	1	2	1	1	2									1						2	1					1				1		2		1			2		1		2	1	1
4/11/2021 15:02:49	4/11/2021 15:08:19	1	1	10	5	5	5	5	5				1	2													2		1				2			1		2							1		2
4/11/2021 15:03:47	4/11/2021 15:08:27	1	0	7	2	4	2	4	4	2					2					2				1		1											1	2							1
4/11/2021 15:00:17	4/11/2021 15:11:02	1	0	47	5	5	4	3	5										2		2				2								2	1		1	1										1
4/11/2021 15:11:16	4/11/2021 15:15:51	1	0	30	4	3	3	3	4					2	2	1								1			2			2								2		1					1		2
4/11/2021 15:08:35	4/11/2021 15:15:54	1	1	20	2	3	2	2	3												1				2			1	1					1		2		1			1	2			2	1			2
4/11/2021 15:19:56	4/11/2021 15:22:17	1	1	11	4	4	4	3	4	2	1			2				1					1						1	1									1							2		1	2
4/11/2021 15:21:19	4/11/2021 15:24:52	1	0	16	3	4	4	4	4								1				1		1			1					2		2			1						1							2
4/11/2021 15:20:24	4/11/2021 15:29:09	1	0	2	5	5	5	5	5						2		2	2	2															2		1	2					2					1
4/11/2021 15:26:40	4/11/2021 15:30:36	1	1	16	4	5	5	4	5	2	2	1		1								1		1		1															2		2						1
4/11/2021 15:27:50	4/11/2021 15:31:28	1	1	14	3	3	4	3	4						2							2					1				1	1				1	2								1				2
4/11/2021 15:26:49	4/11/2021 15:33:07	1	0	23	4	4	3	3	4						2						1		2				1		2		2				1				1				1						2
4/11/2021 15:37:31	4/11/2021 15:43:11	1	1	8	3	4	4	4	4		2										1			1			2					2		2	1						2
4/11/2021 15:39:39	4/11/2021 15:43:57	1	1	7	4	4	4	4	4			1				1		1					1				1						2		2												1
4/4/2021 15:37:51	4/4/2021 15:44:18	1	1	53	3	3	2	3	3			1				1												1	2		2		2		1						2	1							1
4/11/2021 15:38:10	4/11/2021 15:45:40	1	0	34	5	5	5	1	5	2		1					1					2			2	1					2													2			2	1
4/11/2021 15:42:19	4/11/2021 15:49:48	1	1	14	2	3	4	4	4		2		2	2				1								1	2			1										1		2				2
4/11/2021 15:44:47	4/11/2021 15:50:13	1	1	10	4	4	4	4	3		2									2			1			1		1					2		1						2								2
4/11/2021 15:48:02	4/11/2021 15:54:23	1	1	10	5	3	4	2	3						2			1				2	1	2							2					1					1		2					1	2
4/11/2021 15:43:57	4/11/2021 15:55:26	1	0	52	5	5	5	5	5					1		2			2	2					2									2				2			2			1	1
4/11/2021 15:53:01	4/11/2021 15:57:04	1	0	18	4	5	3	3	4	2	2							2	1		1													2	1						2		1
4/11/2021 15:55:17	4/11/2021 15:58:59	1	1	13	5	4	4	5	5						1	1				1	1			1				1							1				1	1		1			1
4/11/2021 15:57:10	4/11/2021 16:10:23	1	0	20	3	4	3	3	4							1						1		2	2						1	1	1						1				2						1
4/11/2021 16:11:18	4/11/2021 16:13:00	1	1	14	4	4	4	3	3		1				1		1			1									1					1				1						2			2	2
4/11/2021 16:14:51	4/11/2021 16:18:06	1	1	7	4	4	4	4	4							2				2	1		1	1								2	2						2	1			2		1			2
4/11/2021 16:16:30	4/11/2021 16:18:33	1	1	13	3	3	2	2	4		2					1									1		1	1						2				1				1
4/11/2021 16:19:33	4/11/2021 16:24:25	1	1	31	3	4	4	3	3			1	1							2							2	2						2			1					1			1
4/11/2021 16:23:45	4/11/2021 16:26:48	1	1	27	5	4	4	5	5		1				1				1		1	1		1	1															1	2
4/11/2021 16:20:05	4/11/2021 16:26:53	1	0	19	3	4	3	4	4	2				2				2											1		2			2			1				2
4/11/2021 16:21:02	4/11/2021 16:29:36	1	0	30	4	4	4	3	4		2													2			2	1		2						1		2			2
4/4/2021 16:12:35	4/4/2021 16:37:07	1	0	49	5	4	4	2	4						2	1										1		2						1			1	2		1									2
4/11/2021 16:46:46	4/11/2021 16:54:11	1	0	10	5	5	3	3	5		1	1				1						2			2		2											1					2
4/11/2021 16:45:35	4/11/2021 16:56:27	1	1	44	3	3	3	4	4			1		2				2	2						2		1											2								2	2
4/11/2021 16:50:12	4/11/2021 16:57:26	1	0	41	3	3	4	3	4		2			2	2							2					2						2					2		2			2	1			1
4/11/2021 16:53:10	4/11/2021 16:58:10	1	1	24	3	3	2	1	3	2							1					2					2		1		2					2			1		2								2
4/11/2021 16:55:56	4/11/2021 17:00:46	1	0	2	3	3	5	4	3								1		2		1	2									2			1				2					2
4/11/2021 17:09:00	4/11/2021 17:16:26	1	1	24	3	3	2	3	3			1			2								1						1			1			1			2				2
4/11/2021 17:12:05	4/11/2021 17:16:52	1	0	45	4	4	3	3	4		2	1	1	2		1											2					1									2		1		1
4/11/2021 17:12:33	4/11/2021 17:20:17	1	0	44	3	4	3	4	4		1	2								2	1	2	1									1									2
4/11/2021 17:15:29	4/11/2021 17:20:56	1	1	20	1	1	1	1	2		2		2			1				1			1	1							2												2		1
4/11/2021 17:17:05	4/11/2021 17:23:42	1	0	30	4	4	4	4	4		2						2	2			1				2	1	2														2			1
4/11/2021 17:09:31	4/11/2021 17:23:50	1	0	12	5	5	5	5	5					2											1	1				1	2			1		1			1							2		1
4/11/2021 17:17:03	4/11/2021 17:24:19	1	0	1	5	5	5	5	5							2			2		1	2													1		1	2					2				2		2
4/11/2021 17:21:40	4/11/2021 17:27:18	1	1	18	4	3	4	3	3			2	2	2			1													2						2		1	1		1					2		2	1
4/11/2021 17:21:38	4/11/2021 17:28:40	1	0	8	4	4	3	3	4						2	1				2						1							2			1	2					2		2	2
4/11/2021 17:23:09	4/11/2021 17:30:14	1	0	9	4	4	4	3	4								1				1		1								2	1			1	2							2	2					1
4/11/2021 17:32:01	4/11/2021 17:35:16	1	0	16	5	4	3	3	4								1										1	1			1	1		2		2											1
4/11/2021 17:40:44	4/11/2021 17:47:11	1	0	15	4	4	4	4	3		2	2	1		2					1		2			2																					2
4/11/2021 17:46:54	4/11/2021 17:53:10	1	1	15	4	4	5	4	5			2												1	2			1	1	2					1									2	2	2
4/11/2021 18:00:06	4/11/2021 18:02:12	1	1	28	5	4	4	5	4					1							1	1				1		1					1	1						1			1		2		1	1	1
4/11/2021 18:02:34	4/11/2021 18:04:39	1	1	18	4	4	4	4	4	1	1				1	1	1												1		1															2
4/11/2021 17:58:42	4/11/2021 18:04:40	1	1	23	3	3	2	2	3										1		1		2	1				2	2			1								1		2				2
4/11/2021 18:05:21	4/11/2021 18:07:10	1	1	3	3	4	4	3	4		1	2			2	1						2						1								2				2	2		2		1
4/11/2021 18:02:26	4/11/2021 18:12:58	1	0	19	4	5	4	4	4						1				1	2										1	2		2		2				2					1					2
4/11/2021 17:52:59	4/11/2021 18:15:56	1	0	21	5	5	5	5	5			1		1		2														1		1			1	1				1			2			2		1
4/11/2021 18:19:15	4/11/2021 18:22:30	1	0	9	5	4	4	3	4									1	2							1	1						1		1	1								2				2
4/11/2021 18:19:03	4/11/2021 18:26:08	1	1	43	3	4	4	3	3								2	1	2	1	1											1		2															2
4/11/2021 18:18:46	4/11/2021 18:28:14	1	0	30	4	5	4	3	4		1	2		2								1							2							1		1			2				2			1
4/11/2021 18:22:22	4/11/2021 18:28:40	1	1	26	5	5	5	5	5	1							1	1										1	1					1	1					1				1			2
4/11/2021 18:33:24	4/11/2021 18:37:19	1	0	18	3	4	4	5	5				2	2			1		1		2					1				2										2				2			2		2
4/4/2021 18:37:12	4/4/2021 18:37:26
4/4/2021 18:37:21	4/4/2021 18:37:58		1	17	5	5	5	5	5
4/11/2021 18:39:24	4/11/2021 18:44:02	1	1	21	2	3	3	2	2					2					1		1	2		1									2	1							2	2			2
4/11/2021 18:41:39	4/11/2021 18:46:38	1	0	14	1	1	5	1	5			1											2		2	1		1						1				2	2	1	2
4/11/2021 18:44:01	4/11/2021 18:47:09	1	1	21	2	2	3	1	2		2							1		1				1		1			1					2
4/11/2021 18:47:11	4/11/2021 18:52:55	1	0	40	4	4	3	5	4			2	1				1		1							1						1						2						1			2
4/11/2021 18:48:17	4/11/2021 18:53:45	1	0	25	4	4	4	5	5	2					1	2			1		2												2			1				1						2
4/11/2021 18:48:33	4/11/2021 18:54:03	1	0	19	5	4	4	4	4							1		2			1								2		1						1	2							1	2		1
4/11/2021 18:52:21	4/11/2021 18:55:38	1	1	42	2	2	2	2	2		2				2					2			2	1	2					1												1		2
4/4/2021 18:55:30	4/4/2021 18:55:43		1	5	1	1	2	5	1			2			2			2		2						1											1	1					2				1	2	1
4/11/2021 18:39:51	4/11/2021 18:58:46	1	1	25	4	3	3	4	4										1				2	1					2	2	2		2														2	1
4/11/2021 18:50:24	4/11/2021 19:00:06	1	1	16	4	4	5	4	3	2					2						1	1		1					1			2										1			2			1	1
4/11/2021 18:40:10	4/11/2021 19:03:04	1	1	18	4	4	3	3	3	2								2	1		1	1										1	2										1		1
4/11/2021 18:47:01	4/11/2021 19:08:56	1	1	13	5	5	5	4	4				1			1		1	1								2			1				1							2	2		2			2
4/11/2021 18:55:14	4/11/2021 19:16:54	1	1	34	5	4	3	4	3	1							2	1	2													1		1			1		1	1			1				2
4/11/2021 19:27:55	4/11/2021 19:31:38	1	1	23	3	3	2	3	2			2									2										2	1			2	2	1
4/11/2021 19:35:56	4/11/2021 19:40:06	1	0	18	3	4	5	3	4			2		2		2	1								1				2					1									2	2	2
4/11/2021 19:37:11	4/11/2021 19:45:09	1	1	11	4	4	3	3	4							2		1					1					1		1				2	1								2			2
4/11/2021 19:36:42	4/11/2021 19:45:58	1	1	33	5	5	5	5	5								1			2								1		2		2	2				1		2										2
4/11/2021 19:39:12	4/11/2021 19:47:30	1	1	7	4	5	4	2	3						1		2						1								2	1		1		1			1								2
4/11/2021 19:40:17	4/11/2021 19:53:26	1	1	25	5	4	4	5	4							1		1	1			1					2		1		1												1	1				2
4/11/2021 19:40:03	4/11/2021 19:56:18	1	0	29	3	3	3	3	3					2		2						2	2							1			2					2				1	2		1
4/11/2021 19:45:03	4/11/2021 20:00:37	1	1	43	4	4	4	3	4	2	1	1												1		1		1			2																		2
4/11/2021 20:12:56	4/11/2021 20:16:26	1	1	37	4	3	3	4	3			2		1							1			2	1	1										1			1	1
4/11/2021 20:05:09	4/11/2021 20:25:43	1	1	20	4	4	5	4	5						1	2	1					2	1						2					2											2	2
4/11/2021 20:17:46	4/11/2021 20:28:13	1	0	31	3	3	4	5	4	1	2										1	2	1						2	2														1
4/11/2021 20:20:16	4/11/2021 20:28:29	1	1	23	3	3	3	3	3			2		2	1				1						1	1												1								2			1
4/4/2021 20:19:07	4/4/2021 20:29:00	1	0	15	1	1	1	1	1											1		1	2							1	1	1						1	1						2			1
4/11/2021 20:26:37	4/11/2021 20:32:38	1	1	12	4	4	4	3	4										2						1	1					2		2				2	1				1							1
4/11/2021 20:43:50	4/11/2021 20:53:54	1	0	23	4	3	3	3	2				2			1			2						2					1		2						1								2	2		1
4/11/2021 20:52:39	4/11/2021 21:04:44	1	0	25	2	1	2	1	2	2					1			2					1	1		1					1										1		1
4/11/2021 21:05:39	4/11/2021 21:13:01	1	1	11	2	1	1	1	1				2	1				2			1		2									1					1		1					1	1		2
4/11/2021 21:04:14	4/11/2021 21:18:32	1	0	3	3	3	2	2	3												1	2					1				1	1	2			1					2					2
4/11/2021 21:17:38	4/11/2021 21:24:06	1	0	26	4	5	3	3	4		2												1					2	2				2	2	1				1	2				1
4/11/2021 21:30:20	4/11/2021 21:34:22	1	0	9	4	4	3	3	5			1																1		1		1		1		1	2
4/11/2021 21:50:13	4/11/2021 22:01:22	1	0	50	4	5	4	5	5		2											2	2					2				1		1				2			2
4/11/2021 22:31:06	4/11/2021 22:36:57	1	0	19	3	3	3	3	3							1		1					2	1								1		1		1			1	1	2			2
4/11/2021 22:33:24	4/11/2021 22:45:58	1	0	33	5	5	5	5	5					2					2	2					2						2					2	1							1	2				2
4/4/2021 22:46:13	4/4/2021 22:47:27		1	29	3	3	3	3	3
4/11/2021 22:43:02	4/11/2021 22:54:02	1	0	8	4	4	5	5	5	2		1	2			1								2								1		2						1				2			2		1
4/11/2021 22:53:50	4/11/2021 23:00:57	1	1	23	3	3	3	2	3							1				2		2		1		1					2				1					1
4/11/2021 23:01:03	4/11/2021 23:04:15	1	1	20	5	3	2	2	1				1		2					2									1			1	1	2								2						2
4/11/2021 23:27:16	4/11/2021 23:34:59	1	1	12	3	4	3	5	3	2								1		1			2					1	2		1											1		2	2
4/11/2021 23:38:01	4/11/2021 23:50:26	1	0	17	3	4	4	4	3		2		2										1		2		2		1					1							2
4/11/2021 23:29:29	4/11/2021 23:52:00	1	1	37	4	3	4	2	3	2	2				2	2							2	1										2											1
4/12/2021 0:19:42	4/12/2021 0:23:09	1	0	15	5	5	5	5	5		2			2			1		1	1									1								1				2							1
4/12/2021 0:31:53	4/12/2021 0:34:11	1	0	15	3	3	4	3	4	2	2					1			1					1	1										1						2
4/12/2021 0:30:08	4/12/2021 0:37:53	1	0	49	4	4	3	4	4		1			2	2			1				2		1			2													2			2	1
4/12/2021 0:40:05	4/12/2021 0:55:06	1	0	50	5	5	5	4	5				1		2								2	1		1					2			1						1			1				2	1
4/12/2021 0:49:18	4/12/2021 0:55:13	1	1	23	3	3	3	3	3	2	2								2	2					2							1						2				1				2	1	1
4/5/2021 0:56:05	4/5/2021 1:17:00	1	1	26	4	4	4	2	4	2												1				1				1		1	2		1							1
4/12/2021 1:17:54	4/12/2021 1:22:35	1	1	37	5	5	4	4	5			1			1		2									1		2	2		2								2					1		2
4/12/2021 1:26:53	4/12/2021 1:30:18	1	1	17	2	2	2	2	2	2				1			1			2	1		1												1				2	2			1						2
4/12/2021 1:22:55	4/12/2021 1:31:38	1	0	18	3	4	1	2	1		2						1	2							2						1						1	2					1
4/12/2021 1:21:02	4/12/2021 1:33:45	1	0	50	4	4	3	3	3										1	2		2		1											1		1	2	2	1					1
4/12/2021 1:36:26	4/12/2021 1:41:09	1	0	18	3	3	3	3	3						2			2												1	2		2	1			1							1				1
4/12/2021 1:36:40	4/12/2021 1:43:05	1	1	19	5	4	4	4	4								1	1		1					2	1	2						2						1		2			2
4/12/2021 1:55:32	4/12/2021 2:01:54	1	1	28	5	5	4	4	4				2								1			2	1							2				1	2		1	2	1					2
4/12/2021 2:11:16	4/12/2021 2:15:50	1	1	17	4	5	5	4	4			1			2					2	1			1				1		1										1		2		1
4/12/2021 2:08:35	4/12/2021 2:16:50	1	0	39	4	4	4	3	4		2							2			1	2			2								2					1								2	2	1
4/12/2021 2:13:20	4/12/2021 2:17:34	1	1	17	4	4	3	2	4	2				1						1	1		2									1	2						1		2	1							2
4/12/2021 2:15:17	4/12/2021 2:21:12	1	1	19	2	2	2	2	2						2					2		1				1	1		1						1											2	1
4/12/2021 2:19:04	4/12/2021 2:25:51	1	0	35	4	4	3	3	4		2								1						2	1					2		2				1			1		2					2
4/12/2021 2:20:58	4/12/2021 2:38:18	1	0	13	4	4	4	2	4							1									2	1	2				2	1						2				1		1
4/12/2021 2:37:13	4/12/2021 2:39:44	1	1	15	3	3	4	2	3								1	1				2							2	1		1			1										2		1
4/12/2021 2:39:09	4/12/2021 2:41:47	1	1	28	5	5	4	5	4			2	2											1		1			2	1			2						1						2
4/12/2021 2:39:37	4/12/2021 2:42:54	1	1	18	4	2	2	3	3		1		1			1	1											1	1				1						1	1
4/5/2021 2:43:55	4/5/2021 2:48:44	1	1	25	3	3	3	2	3						2		1	2			2								2				2	2											2				2
4/12/2021 2:46:51	4/12/2021 2:53:47	1	1	9	5	3	4	4	4									1				2	2	1					1		1	1											2			2	2		1
4/12/2021 2:51:22	4/12/2021 3:02:08	1	1	47	3	4	4	3	4		2	2			2			1		2							2	1											2		2							1
4/12/2021 3:01:29	4/12/2021 3:03:48	1	0	19	4	3	3	3	5			2				1	1			1						2		2		1									2					1		2		1
4/12/2021 2:55:12	4/12/2021 3:10:17	1	1	11	5	3	4	5	4	1	1									1			1						2				1	1									2					1
4/12/2021 3:06:29	4/12/2021 3:12:05	1	0	9	5	5	5	5	5						2	1	1		2	2									1						2						2		2			2
4/12/2021 3:12:22	4/12/2021 3:15:30	1	1	20	3	4	4	4	4								1	1	1			2					2	1										2											2
4/12/2021 3:09:46	4/12/2021 3:15:34	1	1	12	4	4	4	4	4			2						1			1						1					1				2	2									1		2
4/5/2021 3:06:30	4/5/2021 3:17:24	1	1	27	3	5	5	3	2	2						1			2					1							2		1			1							2				2	1
4/12/2021 3:15:18	4/12/2021 3:20:38	1	1	23	4	3	2	3	3			2			2					1				1										2		1	1							1	2	2		2	2
4/12/2021 3:21:32	4/12/2021 3:24:54	1	1	21	5	4	4	4	4							1				1			1	1					1					1			1			1			2	2				1
4/12/2021 3:23:38	4/12/2021 3:28:58	1	1	26	1	1	1	2	1				2										1	1		1	2		2		1																1		2
4/12/2021 3:31:00	4/12/2021 3:35:17	1	1	12	3	3	3	1	3				1				1								2				1					1		1	1		1		2		1
4/12/2021 3:36:22	4/12/2021 3:40:14	1	1	18	3	3	4	4	4		1					1							2				2			1		1					2								1
4/12/2021 3:38:40	4/12/2021 3:43:35	1	0	13	4	5	5	5	2			2					1				1									1		1	2					2		1				1				1
4/12/2021 3:37:01	4/12/2021 3:43:57	1	0	29	5	4	3	3	5		2				1									1					2	1		1					1
4/5/2021 3:19:52	4/5/2021 3:44:09		0	50	5	4	5	4	4		1														2	1	2		2					1				2
4/12/2021 3:40:18	4/12/2021 3:45:35	1	1	14	5	5	5	3	5		2		2				1					2			2							1		1							2	2
4/12/2021 3:47:54	4/12/2021 3:55:07	1	0	9	5	5	5	3	5			2		2									2			1			1			1					1						1
4/12/2021 3:56:26	4/12/2021 3:58:04	1	1	21	3	3	3	3	2		1								1	1		2										1					1	1				2		2
4/12/2021 3:54:42	4/12/2021 4:01:55	1	1	14	4	3	4	3	4					2						1							2		1			1				1	1											1
4/5/2021 3:53:10	4/5/2021 4:03:03	1	1	28	4	4	4	4	4						1	2	1				1	2										1					1				2	1							1
4/12/2021 4:05:14	4/12/2021 4:08:44	1	0	9	5	5	4	4	5					1						2	1				2						2	1					1						1	1		2			2
4/12/2021 4:14:09	4/12/2021 4:17:59	1	1	11	3	4	2	4	5													2	1			2							1		2	1	1				2			1			2
4/12/2021 4:19:07	4/12/2021 4:24:16	1	1	12	3	3	3	3	3		2		2		2									1			2		2								1				2	2	1
4/12/2021 4:20:56	4/12/2021 4:28:05	1	0	22	3	3	4	5	4											1		1					2		2			2		2	1					1				2			1
4/12/2021 4:33:35	4/12/2021 4:37:24	1	1	33	5	4	4	4	5	1				1				1				1			1	1					2														1
4/12/2021 4:37:17	4/12/2021 4:45:49	1	1	31	2	3	2	2	3					1		1			1						2			1				1		2										1	1			1
4/12/2021 4:48:16	4/12/2021 4:51:46	1	1	10	4	4	2	2	3										1		1	1				1	1					1						2				1	2	2		2
4/12/2021 4:58:10	4/12/2021 5:01:16	1	1	8	3	4	3	3	4						1						1					2	1	1		1			2						1			1				1
4/12/2021 5:08:31	4/12/2021 5:15:49	1	0	43	4	4	3	3	4			1	1							2		2		1			2										1				2			2
4/12/2021 5:19:14	4/12/2021 5:21:44	1	1	15	4	2	3	1	4			2	2											1			1		1			2						1	1		2				2
4/12/2021 5:18:03	4/12/2021 5:24:50	1	1	14	5	5	5	3	5				1					2						1							2		2		1			1					2	2				2
4/12/2021 5:32:51	4/12/2021 5:38:07	1	0	13	5	4	5	4	4		1														1	2	2	1	1		1
4/12/2021 5:43:03	4/12/2021 5:48:41	1	0	35	5	5	5	3	5								1						2			1			2		2					1		2
4/12/2021 5:46:47	4/12/2021 5:49:03	1	1	8	3	3	2	3	4		2				2	2			2		1					1				2									2	1						2		2
4/12/2021 5:42:04	4/12/2021 5:50:22	1	0	15	4	4	3	4	4					2						1			1							1	2				2		1		1					2
4/5/2021 5:40:14	4/5/2021 5:51:14	1	0	42	4	4	3	3	4		1											2					2		1		1						1	2	1			2					2		2
4/12/2021 5:58:15	4/12/2021 6:07:57	1	1	53	5	4	4	3	4					2				1			1					2	2			1			2						1						2	1		2	1
4/12/2021 6:09:30	4/12/2021 6:14:20	1	0	11	4	5	4	4	5	2			2					1		2										1					1			2						2					1
4/12/2021 6:07:59	4/12/2021 6:15:00	1	1	43	4	4	4	3	4			1		2										1			2				1			1		1							2	2				1
4/12/2021 6:28:02	4/12/2021 6:29:14	1	0	6	4	4	4	4	3		1					2				1				2	2					2						2			2										2
4/12/2021 5:34:44	4/12/2021 6:40:44	1	1	15	4	4	5	4	4	2			2	2				2									2					1				1					2			2	2		2
4/5/2021 6:28:54	4/5/2021 6:43:25	1	0	23	5	5	4	4	4			1			1	1				2					2					1				2										1	2				2
4/12/2021 6:45:19	4/12/2021 6:51:44	1	0	10	5	5	4	3	5			2								1	1				2		2	2									1		2				2				1
4/12/2021 6:58:09	4/12/2021 7:02:38	1	1	11	3	4	3	3	3			2			1		1			1		2			2					1									2	1		1
4/12/2021 7:12:04	4/12/2021 7:15:23	1	1	13	3	3	3	3	3						2	1					1					1						1		2	2							2				2
4/12/2021 7:11:08	4/12/2021 7:17:01	1	1	28	4	4	4	3	4							1			2			2						1	1				2					2	1							2	1	1
4/12/2021 7:19:34	4/12/2021 7:22:30	1	1	20	4	3	4	3	3				2				1		2	1													2			2		1						1
4/12/2021 7:20:47	4/12/2021 7:28:11	1	1	19	3	3	4	4	4		2			2						2			1					1						2		1				1		1							2
4/12/2021 7:30:34	4/12/2021 7:34:37	1	1	13	3	4	2	1	5		2					1				1				1							1	2			2						1	2				1
4/12/2021 7:39:51	4/12/2021 7:43:32	1	0	19	3	3	3	3	3					2				2			1				2					2					1		1						2	2		2	2
4/5/2021 7:36:03	4/5/2021 7:53:35	1	1	32	3	4	3	3	2									2	2	1	1			1									2					2		1								2
4/12/2021 7:57:47	4/12/2021 8:05:14	1	0	5	4	4	3	2	4				2		2							2			2	1			2								1			1			2	2					1
4/12/2021 8:09:16	4/12/2021 8:14:20	1	1	14	2	3	2	3	2	2			2	2			2	1					1											1					1		2		2						2
4/12/2021 8:21:38	4/12/2021 8:30:35	1	1	20	3	1	4	3	2									2			1				2						1				1	2	1			1						2			1
4/12/2021 8:31:03	4/12/2021 8:34:50	1	0	16	4	5	4	5	5	2									2		1									1			2		2			2			2	2			2
4/12/2021 8:30:18	4/12/2021 8:40:56	1	0	43	5	5	5	4	5					1		1	1										2					1			1		1			1	2		2	2
4/12/2021 9:19:17	4/12/2021 9:28:06	1	0	30	4	5	5	4	5										2	2						1						1	2		1			2				2							1
4/12/2021 9:46:34	4/12/2021 9:54:07	1	1	25	4	4	4	3	4							1	1				2		1		2				2						1					1		2			1			1	2
4/12/2021 10:42:10	4/12/2021 10:47:14	1	1	28	3	3	2	2	4							1			1							1					2		2	1		2			1			1
4/12/2021 11:42:53	4/12/2021 11:59:12	1	1	11	5	3	5	5	1										2			2					2		2					2	2		1				2		2				1
4/12/2021 12:00:01	4/12/2021 12:04:50	1	1	8	3	3	3	2	3					2	1					2		2			2						2					1			1	2
4/12/2021 11:54:15	4/12/2021 12:06:17	1	0	22	4	4	4	3	3					2		1					1					2					1			2				2				1					2		2
4/12/2021 12:12:49	4/12/2021 12:19:37	1	0	37	4	3	3	4	3				2					1								1			1	2					2		1
4/12/2021 13:03:22	4/12/2021 13:07:35	1	0	12	5	5	5	5	5						2								2	1	2			1						2			1
4/12/2021 13:13:18	4/12/2021 13:16:01	1	1	41	1	4	4	3	3	1			1	1							2				2			2					1							1
4/12/2021 14:02:28	4/12/2021 14:08:54	1	0	8	3	3	2	3	2				1				1		2				1	2							1					1								2
4/12/2021 14:08:32	4/12/2021 14:42:31	1	0	10	4	4	4	3	4						1											2		2		1	2		2	2					1		2
4/12/2021 15:21:28	4/12/2021 15:27:26	1	1	15	2	3	4	3	3							1			2			2	1													1	1	2		1
4/12/2021 16:10:16	4/12/2021 16:15:58	1	0	11	3	4	3	3	3	2												1						1			1				1	1	1									2
4/12/2021 16:16:54	4/12/2021 16:24:16	1	0	9	4	5	4	3	4										2		1				1		1					1		1			1											1
4/12/2021 16:48:52	4/12/2021 16:54:47	1	1	12	4	5	5	4	5							2				2	1			1				2	1					2									1				2
4/12/2021 16:56:36	4/12/2021 17:00:53	1	0	18	5	4	4	5	5									1					2					2		1					1	1		2			2			1	1
4/5/2021 17:18:13	4/5/2021 17:18:29		1	6
4/5/2021 18:45:42	4/5/2021 18:47:56	1	1	10	5	3	4	2	3		1	2				1		1						2					1									2	1	2							2
4/5/2021 19:38:41	4/5/2021 19:46:37	1	1	53	4	3	4	3	5			2	2									2					1		1				2				1				2			1				1
4/5/2021 19:45:21	4/5/2021 19:52:50	1	0	27	4	4	4	4	4											2	1	1				1						1		1				2		2							1	1
4/6/2021 6:23:34	4/6/2021 6:28:01	1	0	9	4	4	3	4	5											1	1		2							2		1			1			2	2							2
4/6/2021 15:19:55	4/6/2021 15:20:43
4/6/2021 23:34:29	4/6/2021 23:35:46		0	9	4	5	2	2	3			1								2					2			1						1	1	1			2	1
4/7/2021 1:50:22	4/7/2021 1:50:43
4/7/2021 1:53:31	4/7/2021 1:54:23		1	13	4	3	5	4	4
4/7/2021 6:26:56	4/7/2021 6:30:30		1	8	2	3	3	3	4	1	2		1		1					2	1															1
4/7/2021 8:30:35	4/7/2021 8:36:21	1	1	12	4	4	4	3	1	2	2								1								1		1		1			2					2						2				2
4/7/2021 8:01:27	4/7/2021 8:46:36		1	11
4/7/2021 8:32:03	4/7/2021 8:55:15	1	1	23	4	4	5	3	4		2			2		1			1					1								1				2			1							2			2
4/7/2021 9:51:33	4/7/2021 9:54:10	1	0	12	3	5	3	3	1	1									1										2				1		1	1		2					1			1
4/7/2021 9:48:39	4/7/2021 10:02:40	1	0	24	5	5	5	3	5	2					2		1	2	1													1				1										2	1	1	2
4/7/2021 13:03:59	4/7/2021 13:07:19	1	1	11	3	3	2	2	3	2				2						1				2	1										1			1	2		1				2			1
4/7/2021 13:46:27	4/7/2021 13:50:25	1	0	3	5	5	3	2	4			1									1			1		1				1					1			2	1			1					2
4/7/2021 15:15:03	4/7/2021 15:18:00		1	10	4	4	4	4	4															1	2	1	2							2		2		2									1	1
4/7/2021 15:18:15	4/7/2021 15:21:49	1	1	10	4	4	4	4	4	1										1			1	1								1				2		2			2		2				2
4/7/2021 3:21:50	4/8/2021 2:59:16	1	0	22	4	5	5	4	5											2	2								2	2				2	1	2			2	2
4/8/2021 2:57:07	4/8/2021 3:05:59	1	1	13	5	4	4	3	5				1				1			1	1						1	1	1										2									2
4/8/2021 5:21:11	4/8/2021 5:22:09		1	19
4/8/2021 9:00:18	4/8/2021 9:29:25	1	0	11	3	4	3	2	3	2											2			1										2	2	1		1		1	1		2	1			1
4/8/2021 10:00:19	4/8/2021 10:06:33	1	0	30	4	4	2	3	4		2			2				2		2	1					1												2		1					2
4/8/2021 12:19:37	4/8/2021 12:21:33	1	0	11	3	3	2	2	2	2								1	1		1			1				1										1	2									1
4/8/2021 16:33:36	4/8/2021 16:49:14	1	1	14	4	4	3	2	4		2	2										2	1									1		2		2			1		2	1		2			2		1
4/8/2021 18:54:41	4/8/2021 19:00:04	1	0	8	5	5	5	5	5		2					1							1	1				1						1			1				2	1	2			2		1
4/8/2021 19:56:35	4/8/2021 19:56:59
4/8/2021 20:18:35	4/8/2021 20:35:36		1	15	4	4	5	3	3													2		1	2	1	1				1		1													2		2
4/8/2021 22:53:16	4/8/2021 23:02:44	1	0	27	3	4	4	3	3						1							2	1			1				1		1					1			1				1			2		2
4/9/2021 6:16:43	4/9/2021 6:22:54	1	1	42	3	3	3	3	3								2	1				1	2		1		2							1							2			1	1		2
4/9/2021 8:56:49	4/9/2021 9:04:39		0	17	4	5	4	5	5			1		2	1		2				1													1				1
4/9/2021 21:34:49	4/9/2021 21:45:17		1	38	4	4	4	3	3	2			2			2				1					2					2	1
4/9/2021 23:05:13	4/9/2021 23:41:21		1	34	4	3	3	3	4	1				1				1	1			2			2				1
4/10/2021 4:02:29	4/10/2021 4:24:04		0	33	4	5	5	5	4		2		2							2			1				2		2		1												2	2
4/10/2021 7:09:35	4/10/2021 7:17:18	1	0	38	2	2	3	1	2						1	1	1						2		1						2		2						1
4/10/2021 14:48:43	4/10/2021 15:02:59		1	37	4	4	3	4	5			1				2										1				1						2	2	1	1										1
4/10/2021 18:14:51	4/10/2021 18:22:16	1	0	8	4	4	4	4	4				2		2	1						2	1	2														2									2
4/10/2021 19:09:25	4/10/2021 19:22:18		0	15	4	4	4	4	4	2						1	1				1			1				1				1												1			1
4/10/2021 19:22:22	4/10/2021 19:22:43		0	15	4	4	4	4	4
4/10/2021 19:23:40	4/10/2021 19:28:08	1	0	15	4	4	4	4	4	2											1				1				1						1	1		2					1			1	1
4/10/2021 20:11:20	4/10/2021 20:19:16		1	19	1	1	3	1	1
4/10/2021 22:52:32	4/10/2021 22:56:52	1	0	16	4	4	4	3	4				2												2	1	2	1					2	2					1	2					1
4/11/2021 3:58:09	4/11/2021 4:19:11	1	0	19	4	5	4	3	4	2		2						1						1	1			2	1																1				1
4/11/2021 4:31:47	4/11/2021 4:33:20	1	0	9	1	1	1	1	1					2				2		1		2						1		1					1							1		2				2
4/11/2021 12:10:21	4/11/2021 12:11:00		1	19	4	4	4	4	5
4/11/2021 12:11:03	4/11/2021 12:11:36		1	19	5	4	4	4	5
4/11/2021 12:13:01	4/11/2021 12:13:31		1	16	4	4	4	4	4
4/11/2021 12:12:49	4/11/2021 12:14:18		1	20	5	5	4	4	4										2	1	1								1			1				1	2
4/11/2021 12:11:22	4/11/2021 12:15:57		1	53	4	4	4	3	5
4/11/2021 12:17:15	4/11/2021 12:18:27		0	19	4	4	4	5	4
4/11/2021 12:12:35	4/11/2021 12:19:39		0	16	3	4	4	3	3							1	1		2						2	1			2								1
4/11/2021 12:19:22	4/11/2021 12:23:02		0	9	5	5	5	4	5		1									2				1		1		1							1	1								2
4/11/2021 12:27:13	4/11/2021 12:29:49		0	50	3	5	4	3	5
4/11/2021 12:27:05	4/11/2021 12:30:32	1	1	17	3	4	3	5	4	2							1	1				2						1	1					2
4/11/2021 12:42:23	4/11/2021 12:46:20	1	0	42	2	3	2	3	3				1			1						1						2		2	2	1									2		1	1
4/11/2021 12:54:43	4/11/2021 13:04:08	1	0	23	5	5	5	5	5				2		2	1	2		1													1	2												2		2		2
4/11/2021 13:03:36	4/11/2021 13:04:58		0	52	5	5	5	5	5
4/11/2021 13:05:57	4/11/2021 13:11:08	1	1	32	3	4	3	3	4						2			1			1							2				1	2	1
4/11/2021 13:24:32	4/11/2021 13:28:24	1	0	10	4	4	5	4	4		2		2												2	1	2		1								2						2	1			1
4/11/2021 14:43:36	4/11/2021 14:44:16		1	16
4/11/2021 15:21:49	4/11/2021 15:23:43		1	31	3	3	3	3	3		1										1			2						1		1				2	1
4/11/2021 15:23:40	4/11/2021 15:25:36		1	25	4	4	4	4	4
4/11/2021 16:48:01	4/11/2021 16:49:46		1	19	1	1	1	1	1
4/11/2021 16:47:28	4/11/2021 16:59:28	1	1	23	5	4	5	3	4		2	2	2	2					2														2	1												2
4/11/2021 17:05:36	4/11/2021 17:54:20	1	0	32	4	4	4	3	4					2										1			2		1		1				1	2			2			1		2				2
4/11/2021 18:15:42	4/11/2021 18:18:50		0	30	3	5	4	4	4
4/11/2021 19:08:21	4/11/2021 19:08:57		1	13	4	5	4	4	3
4/11/2021 19:31:47	4/11/2021 19:32:17		0	18	5	4	3	4	4
4/11/2021 19:34:12	4/11/2021 19:35:37		1	9	4	4	4	3	3
4/11/2021 20:16:25	4/11/2021 20:17:43		0	31	3	4	5	4	3
4/11/2021 20:27:33	4/11/2021 20:41:55		0	12	3	4	4	4	3	2	2			1						2		2										1				1
4/11/2021 20:36:51	4/11/2021 21:04:00	1	1	31	3	3	4	3	4		1					2					1	2						2				2			1				1	1		1
4/11/2021 23:24:06	4/11/2021 23:33:42	1	1	14	3	4	3	3	3					1	2						1		1										2				1	1	1	1
4/12/2021 0:02:06	4/12/2021 0:10:58		1	28	5	5	5	5	5							1				2	1								2	1					1			1
4/12/2021 0:56:03	4/12/2021 0:56:57		1	27	5	5	5	4	5
4/12/2021 1:33:25	4/12/2021 1:42:01	1	0	18	3	3	3	3	3		1							1	1				1		2					1								2	2					1
4/12/2021 2:22:36	4/12/2021 2:24:29		1	58	3	3	3	2	3
4/12/2021 2:27:56	4/12/2021 2:32:24		0	13	3	3	4	3	3	2		1	2	1		1				2													2						2					1	1
4/12/2021 3:14:12	4/12/2021 3:16:02		1	9	4	3	4	4	3										2		1		1		1		2			1	1
4/12/2021 3:22:00	4/12/2021 3:23:49		1	25	3	3	3	3	3											2	2		1		2								1			2	2
4/12/2021 3:34:12	4/12/2021 3:35:37		1	18	4	3	2	5	4
4/12/2021 3:47:40	4/12/2021 3:50:54	1	1	11	5	4	4	3	4			2		2			2		1		1									1								1			2	1			2	2
4/12/2021 3:50:21	4/12/2021 3:57:36		1	15	5	4	4	3	4	2						1									2				1	2	1						1		1			2
4/12/2021 3:50:14	4/12/2021 4:04:11	1	0	19	4	3	5	4	5													1	2			1			2		2	1						1	1				2		2			1
4/12/2021 4:20:40	4/12/2021 4:45:39	1	0	25	4	4	4	4	4			2		2								2			2		2				2	1									2			2					2
4/12/2021 8:33:39	4/12/2021 8:39:23	1	1	19	3	4	4	3	4				1													1		2	1		2				1		1						1		2
4/12/2021 9:48:02	4/12/2021 9:49:20		1	9
[truncated: 47 more columns]
