# Supplementary material for: Replication dataset: the effect of compassion, biological sex, and gender identity threat on jerky choice
Source: Data Brief. 2021 Nov 19;39:107595. doi: 10.1016/j.dib.2021.107595 (PMC8626830; doi:10.1016/j.dib.2021.107595)
Supplement: Supplementary file 3 [file mmc3.zip › SPSS syntax.sps]

* Encoding: UTF-8.

/* center SCBCS score -2 to 2
COMPUTE SCBCSCTR=(SC0/5)-3.
/* code jerky choice into meat vs. soy
RECODE CHOOSEDV (3=1) (4=1) (5=0) INTO MEATJRKY.
/* express age variable in actual years of age
COMPUTE AGE18=AGE+17.
EXECUTE.

/* Step 1, run script without AGE_FILTER, Step 2, run script with AGE_FILTER (Data->Select Cases->Use Filter variable...)
/* select age range: 18-28 years, select cases if: range(age18,18,28)
FILTER by age_filter.


FREQUENCIES VARIABLES=SCBCSCTR
  /PERCENTILES=10.0 90.0 
  /ORDER=ANALYSIS.


/* PROCESS MACRO (Hayes 2017)
/* https://www.processmacro.org

FILTER by AGE_FILTER.

PROCESS 
y=MEATJRKY
/x=GITHREAT
/w=BIOSEX
/z=SCBCSCTR
/cov=DPA_2
/hc=4
/decimals=F10.4
/zmodval=-.6,1.6
/intprobe=1
/boot=10000
/conf=90
/longname=1
/plot=1
/model=3.
